# Supplementary material for: Fear of Cancer Recurrence, Health Anxiety, Worry, and Uncertainty: A Scoping Review About Their Conceptualization and Measurement Within Breast Cancer Survivorship Research
Source: Front Psychol. 2021 Apr 12;12:644932. doi: 10.3389/fpsyg.2021.644932 (PMC8072115; doi:10.3389/fpsyg.2021.644932)
Supplement: Supplementary file 4 [file Data_Sheet_1.XLSX]

## Sheet: Sheet1
	What are the similarities and differences in the conceptualization/definition and measurement of the following terms: fear of cancer recurrence (FCR), health anxiety (HA), worry (W) and uncertainty (U) in female breast cancer patients?
Number	First Author, Year published, Title of Article, Journal	Type of Study/ Study Design	Study Purposes	Setting/ Sample characteristics (Age, marital Status, ethnicity, stage of BC, time since dx or end of tx)	FCR Definition/ Conceptualization	FCR Measurment/ Sclaes (Specifiy psychometric validation)	Characteristics related to FCR reported in results section	HA Definition/ Conceptualization	HA Measurment/ Sclaes (Specifiy psychometric validation)	Characteristics related to HA reported in results section	W Definition/ Conceptualization	W Measurment/ Sclaes (Specifiy psychometric validation)	Characteristics related to W reported in results section	U Definition/ Conceptualization	U Measurment/ Sclaes (Specifiy psychometric validation)	Characteristics related to U reported in results section
1	Allen, A. 2002. The meaning of the breast cancer follow-up experience for the women who attend. European Journal of Oncology Nursing, 6 (3), 155-161	A qualitative study undertaken adopting a phenomenonlogical approach, a semi-structured interview.	To elicit an insight into the experience of attending for follow-up after primary breast cancer.	Setting: combined surgical/oncology follow-up clinic in U.K. Sample N=6. Mean age = 53 , range 48-64. Time since diagnosis: mean = 3.7 years, 2-5 years.	Fallowfield and Baum (1989) suggest that many women experience considerable distress, contemplating whether or not the next visit (to the follow-up clinic) will demonstrate a feared recurrence, which will be an early sign of impending death. The author seem to understand the ideas of Anxiety and FRC as the same concept: " anxiety related to fear of cancer recurrence."	(Data was collected by means of a semi-structured interview: self-reported)	Outcome: the invitation to attend the clinic would appear to cause anticipatory anxiety about what may be found, this anxiety appeared to create a need in the participants to attend the clinic in order to gain reassurance that they were well and disease free.	NOT HEALTH Anxiety. Anxiety: Fallowfield & Baum (1989) some/all pts experience and anxiety/relief cycle as an intrinsic part of f/u experience that is negative.	(Data was collected by means of a semi-structured interview: self-reported)	Women not live with daily anxiety due to FCR - although tests (e.g., mammograms) are reassuring, they induce anxiety that remains until results are known. This anxiety increases as appointments approach	N/A	N/A	N/A	N/A	N/A	N/A
2	Armes J. et al. 2016. Patients' perceptions of end of treatment consultations for breast cancer. Cancer Nursing Practice, 15(4):28-36	Retrospective cohort study; survey + interview	Service evaluation exploring the effect of end of treatment consultations (EoTCs) for women with breast cance.	Setting: Women with breast cancer who had attended an end of treatment consulation (EoTC) in UK. Sample N=51. Mean age= 59 years (range 31-79). Most were married or cohabiting (69%) and lived with at least one other person (88%). Ethnicity: 55% white british. The average time since diagnosis was 15 months (range 6 - 115 months).	Definition not specified, no conceptual framework cited	Cancer Worry Scale (CWS) (Easterling and Leventhal 1989). Self-report.	FCR characteristic: Women with low QoL also reported greater fear that their cancer would recur (CWS), Participants often used the consultation to ask about their fear of recurrence, which they reported helped to reduce uncertainty about symptoms to monitor for and future health check.	N/A	N/A	N/A	N/A	N/A	N/A	N/A	N/A	N/A
3	Ashing, K. T. et al. 2017. Exploring characteristics, predictors, and consequences of fear of cancer recurrence among Asian-American breast cancer survivors. Psycho-Oncology, 26(12):2253-2260	Prospective cohort study	Reports on secondary data analyses of a 1‐year longitudinal study examining functional strain on psychological/family functioning and follow‐up care among Asian‐American BCS.	Setting: Community-based health organizations that serve lower socioeconomic status (SES) persons living in the West Coast of the U.S.A. Sample N=137. Mean age was 54.84 (SD = 9.56; range = 31‐83). years) . Ethnicity: Asians. Mean time since DX= 2.76 years (SD = 2.55). Breast Cancer stage= 0 - IV.	Per discussion: the one items is aligned with Lebel et al (2016): "fear, worry, or concern relating to the possibility that cancer will come back or progress,” Identifying clinical FCR can be guided by the following 5 possible character-istics recently suggested by a group of experts in FCR (Lebel, et al. 2016): (1) high levelsof preoccupation, worry, rumination, or intrusive thoughts; (2) mal-ad…	FCR was examined with 1 item,“I worry about my cancer coming back or spreading” from 0 (not at all) to 4 (very much). This item is included in the FACT‐B as one of the additional items, but is not currently calculated for scoring any subdomains of HRQOL. Self-report.	This study revealed that baseline FCR predicted later physical, emotional, and functional well‐beings and HRQOL specific to breast cancer.	N/A	N/A	N/A	N/A	N/A	N/A	N/A	N/A	N/A
4	Befort, C. A. & Klemp, J. 2011. Sequelae of breast cancer and the influence of menopausal status at diagnosis among rural breast cancer survivors. Journal of Women's Health, 20(9):1307-13.	cross-sectional survey, quantitative	Examine thephysical and psychosocial effects of breast cancer experienced by rural survivors at the time of treatment andcurrently and to examine differences in these effects between younger and older rural survivors based onmenopausal status at diagnosis.	Setting: 3 cancer centers located in rural Kansas. U.S.A. Sample N= 770. Mean age = 66.6 years (13 SD). White: 97%. Married: 66%. Mean time since DX = 3.2 years (SD 2.5).	Definition not specified, no conceptual framework cited	One investigator derived item (Which of the following experiences have impacted you as a survivor? to which fear of recurrence was an option) Response options were modelled after the Breast Cancer Prevention Trial Symptom Checklist (which was used to assess physical symptoms in this study) Self-report.	Fear of recurrence was the most common psychosocial concern. Women premonpausal at diagnosis had higher FCR.	N/A	N/A	N/A	N/A	N/A	N/A	N/A	N/A	N/A
5	Benyaporn, B. et al. 2015. Effects of Buddhist Doctrine-Based Practice on Fear of Cancer Recurrence and Hopelessness: A Randomized Controlled Trial. Pacific Rim International Journal of Nursing Research, 19(4):295-310	2 group pre-test/post-test, quantitative	This study examined the effectiveness of a Buddhist doctrine-based practice in reducing fear of cancer recurrence and hopelessness. The experimental group received a 9-day interven-tion consisting of three sessions of group education, two sessions of group training, and 8 days of home practice (self-training in critical reflection).	Setting: Outpatient departments of three tertiary hospitals in central Thailand. Sample N= 59. Intervention group n= 29, control group n=30. intervention group mean age = 50.44 (SD 7.89), range 28-65 years; Intervention group married 79.3%. Cance rStaging: I-III. intervention group mean time since DX= 19.09 months (SD 2.18), range 2 - 38 months.	In Buddhism, FCR arises from thinking, therefore, wisdom caused by ‘right thinking’ in the Buddhist way (Yonisomanasikãra or critical reflection), specifically based on the Four Noble Truths (understanding the existence of suffering, the causes of suffering, the cessation of suffering, and the path leading to cessation of suffering), may be an effective strategy for managing these types of suffer…	Concerns about Recurrence Scale (CARS) by Vickberg. Self-report. Cronbachs = .90-.94.	FCR greatly reduced after intervention and then decreased more slowly for the months afterward. The control group increased at baseline then slightly decreased at 2 week, and 1 month. FCR can be reduced if survivors understand the truths of life according to a Buddhist perspective: that everything is changeable (impermanent), therefore adherence to things that keep changing leads to suffering.	N/A	N/A	N/A	N/A	N/A	N/A	N/A	N/A	N/A
6	Butow P. et al. 2015. Attentional bias and metacognitions in cancer survivors with high fear of cancer recurrence. Psycho-oncology, 24(4):416-23	cross-sectional interview + survey (questionnaire battery and the dot-probe task). Quantitative	This study aimed to explore relationships between FCR, metacognitions and attentional bias in a mixed group of cancer survivors.	Setting: 2 metropolitan oncology clinic in Australia. Breast Cancer Sample N= 33 (47.6%), Prostate Cancer N=30. Mean age = 64.05 years (SD 11.80). Country of birth Australia 40 (63.5%) Other 23 (36.5%). Mean time since DX = 2.79 (SD 1.47). 60.3% married. Staging: localised or locally spread (early stage).	Two defns identified: "Fear that cancer could return or progress in the same place or in another part of the body’ .... "the degree of concern reported by subjects about the chances of cancer returning at a future time. self-regulation of illness/commonsense model (Leventhal,1992; Lee-Jones, 1998) and self-regulatory executive function (S-REF) model (Wells, 1996) suggest that metacognitions and a…	Fear of Cancer Recurrence Inventory severity subscale. Self report.	Results offer partial support for the S-REFmodel. The finding that metacognitions are associated with FCR is consistent with the S-REF model. As there was no evidence for any relationship between attentional biases and FCR level, or between attentional biases and metacognitive style, questions about the mechanism that underlies the association between metacognitions and FCR levels are raised.	NOTE: not specifically HEALTH anxiety. Definition not stated, but DASS items relate to autonomic arousal, skeletal muscle effects and situational anxiety.	Depression Anxiety Stress Scale (DASS-21) Lovibond, 1995. Self- report.	N/A	The S-REF (Wells, 1996) predicts that people who worry uncontrollably will have (a) metacognitions that promote worry as a coping strategy and (b) attentional processes that facilitate the processing of threat-related information.	Metacognitions Questionnaire 30 (Wells, A. & Cartwright-Hatton, S. 2004) Self-report.	Higher FCR had higher positive beliefs about worry and beliefs about the uncontrollability and danger of worry than those with non-clinical FCR. Individuals with high FCR tended to perceive their worry as being more beneficial, but also dangerous and uncontrollable, and important to control than those with lower FCR.	N/A	N/A	N/A
7	Cho, D. et al. 2018. Associations among physical symptoms, fear of cancer recurrence,and emotional well-being among Chinese American breast cancersurvivors: a path model. Supportive Care in Cancer, 26:1755–1761	cross-sectional survey, quantitative	The aim of the present study is to test FCR experiencesamong Chinese American breast cancer survivors based ontheories, specifically focused on two physical symptoms, pain and fatigue.	Setting: metropolitan areas across thecountry (Los Angeles, New York, and Houston). Sample N=77. Mean age: 54.38 years (SD = 8.23, range = 37–77). Ethnicity: Chinese Americans. Mean months since dx = 18.79 (SD=10.95). Staging 0-III.	Lee-Jones et al. proposed a model, which includes the antecedents and consequences of FCR by incorporating Leventhal’s self-regulation model of illness [1992]. According to the model, an individual’s level of FCR is determined by his/her illness representation through cog and emotional processing.	FCR was examined with one item,BI worry that my cancer will come back from 0 (not at all) to 4 (very much). This item is very similar to an item, I worry about my cancer coming back, which is included in a brief, reliable scale assessing FCR: Gotay CC, Pagano IS (2007) Assessment of Survivor Concerns (ASC): a newly proposed brief questionnaire. Self report.	Results showed that there were indirect associations among physical symptoms (e.g., pain and fatigue) and emotional well-being via FCR. Our results support Lee-Jones’ model among Chinese Americans.	N/A	N/A	N/A	N/A	N/A	N/A	N/A	N/A	N/A
8	Chumdaeng, S. et al. 2019. Health problems among breast cancer survivors aftercompleting conventional treatments: A cross-sectional study. Nurs Health Sci,2020;1–9.	cross-sectional survey, quantitative	The study aims to investigate residual problems of breast cancer survivors after conventional treatment and to uncover relationships between demographic data, physical and psycho-social problems, and fear of recurrence of breast cancer survivors in Thailand.	Setting: Regional tertiary care hospital and hospital with a specialist cancer center in southern Thailand. Sample N=160 (All breast cancer). Age (mean = 47.9 years, SD = 9.4). Time since tx (mean = 23.1 months, SD = 8.8). Staging I-III. 63.1% were married.	No conceptualization provided. Soivong and Chanprasit (2006) investigated the health problems of breast cancer survivors in Northern Thailand and found several residual symptoms including fear of recurrence.	Fear of Recurrence Questionnaire (Northouse, 1981) Self-report. Alpha coefficient of .91.	Age was moderately, significantly, and negatively associated with FCR. No conceptual explanations provided.	NOT specifically HEALTH anxiety. No definitions provided. Soivong and Chanprasit (2006) investigated the health problems of breast cancer survivors in Northern Thailand and found several residual symptoms including psychological symptoms (anxiety and depression).	Hospital Anxiety and Depression Scale (HADS) in Thai version. Self-report. HADS-anxiety: alpha coefficients = .82.	Anxiety positively associated with depression and symptom severity. No conceptual explaination provided.	N/A	N/A	N/A	N/A	N/A	N/A
9	Clayton, M. F. et al. 2017. The Integration of Emotional, Physiologic,and Communication Responses to MedicalOncology Surveillance AppointmentsDuring Breast Cancer Survivorship. Cancer Nursing, 40(2), 124-134.	cross-sectional survey, quantitative	The aim of this study was to evaluate associations between emotional(uncertainty, anxiety, concerns about recurrence) and physiologic responses(cytokine levels, lymphocyte counts), and survivor-provider communication (women’splans for their visit, negotiation of decision-making roles).	Setting: Outpatient medical oncology offices in U.S. Sample N= 27 community-dwelling breast cancer survivors. All were white. Age range 43 to 81 years (mean, 60.5 years). 74.1% married. minimum 2 years after treatment.	The conceptualization of how survivors experience the threatof cancer recurrence continues to evolve, moving from a singledimension of fear to multidimensional emotional, cognitive, and behavioral reactions including individual appraisal of the chance of cancer recurrence (Lee-Jones, 1998; Vickberg, 2003; Savard, 2013)	Concerns About Recurrence Scale (CARS) Vickberg, 2003. Self-report. Cited others' covergent validity results (Horowitz, 1979; Veit, 1983).	There was an association between general concerns about cancer recurrence and immune alterations, namely, for interleukins and cytokines. No conceptual explanation was provided.	NOTE: STATE anxiety was the anxiety under focus. Uncertainty theory suggests that when emotional, physiologic, and communication components are integrated successfully a new view of life is created, based on opportunity and hope rather than anxiety and uncertainty (Mishel, 2008; Brashers, 2000). Providers can address symptoms, anxiety, and uncertainty of breast cancer survivors.	State-Trait Anxiety Inventory (Spielberger, 1983) Self-report.	No conceptual explaination was provided	N/A	N/A	N/A	Uncertainty theory suggests that when emotional, physiologic, and communication components are integrated successfully a new view of life is created, based on opportunity and hope rather than anxiety and uncertainty (Mishel, 2008; Brashers, 2000). Providers can address symptoms, anxiety, and uncertainty of breast cancer survivors.	22-item Uncertainty in Illness Scale-Survivor version (Mishel, 1999). Self-report. Cited others' validity results (Clayton, 2006).	No conceptual explaination was provided
10	Clayton, M. F. et al. 2006. Testing a Model of Symptoms,Communication, Uncertainty, and Well-Being, in Older Breast Cancer Survivors. Research in Nursing & Health, 29, 18–39.	cross-sectional survey, quantitative	To increase understanding of the unique concernsof breast cancer survivors over age 50, the purposeof this research was to develop and test a model ofthe influences of physical symptoms, age, race,and patient-provider communication on the uncertainty and well-being of older AfricanAmerican and Caucasian breast cancer survivors.	Setting: long-term breast cancer survivors newly recruited into the ongoing intervention study. Sample N=203. 130 Caucasian women (64%) and 73 African American women (36%). Age: 50-96 years. 54% Married or living with partner. Staging not specified. 5–9 years post-treatment.	Concerns about recurrence are prevalent amongcancer survivors, persisting long after original treatment has been completed (Gil et al., 2004;Muzzin, Anderson, Figueredo, & Gudelis, 1994). These concerns can be stimulated by experiences such as new physical symptoms, outcomes of medical check-ups, hearing of someone else’scancer (Cordova et al., 1995), or uncertainty about the ultimate effects of …	N/A	N/A	N/A	N/A	N/A	Early researchers demonstrated aclose association between the cognitive component of intrusive and troublesome thoughts, and the emotional state of worry (Freeston et al.,1994)	N/A	N/A	Explains uncertainty in illness theory (Mishel, 1988, 1997). Uncertainty is generated when components of the stimuli frame lack a cognitive schema, or are inconsistent, random, complex, unpredictable, and information is lacking. When women are unable to interpret whether their symptoms indicate cancer recurrence or normal aging, uncertainty is increased (Mast, 1998b). Education, is also thought t…	22-item Mishel uncertainty in illness scale-survivor-version (Mishel, 1997). Self-report. Internal reliability in the current study = .8. "Validity of the uncertainty in illness-survivor version is supported by a sustained reduction in uncertainty over time for intervention subjects enrolled in an uncertainty management program (Gil et al., inreview)"	Overall, this study supports portions of the uncertainty in illness theory, specifically the paths from the antecedents’ symptom bother (a stimuli frame variable) and education (a structure provider variable). Uncertainty also influenced well-being through a direct association with the two dependent variables and indirectly via symptom bother. The lack of support for communication with health car…
11	Cohee, A. A. et al. 2015. Long-term fear of recurrence in young breast cancer survivors and partners. Psycho-Oncology, 26(1):22-28	cross-sectional survey, quantitative	The aim of this study is to test the efficacy of the Social Cognitive Processing Theory (SCPT) in predicting fear of recurrence in long-term breast cancer survivors diagnosed at age 45 yearsor younger and their partners	Setting: BC survivors (BCS) were identified using the Eastern Cooperative Oncology Group (ECOG) database that included 97 sites. Sample N=222 pairs (BCS and their partners.) BCS ranged 30 to 54 years of age, and partners ranged 30 to 75 years of age. Time since DX= 5.83 years (SD=1.51). 93.7% Caucasian.	FOR is related to diminished health-related quality of life and well-being, psychiatric morbidity, and disruptive symptoms, including sleep disturbance, fatigue, and poor concentration. Social Cognitive Processing theory is used to guide the study where FCR is the outcome of interest. The SCPT asserts that talking about a stressful event, such as cancer, in a supportive social environment facilit…	Concerns About Recurrence Scale (CARS). Self-report. Cronbach alpha for the total scale was α=0.94 for the sample.	Social constraints demonstrated a significant indirect effect on FOR through the mechanism of cognitive processing. These results are consistent with previous research testing the SCPT. // Cognitive processing mediated the relationship between social constraints and FOR in young, long-term BCS and separately in their partners. When BCS or their partners feel constrained in talking about breast ca…	N/A	N/A	N/A	N/A	N/A	N/A	N/A	N/A	N/A
12	Corter, A. L. et al. 2013. Beliefs about medicine and illness are associated with fear of cancer recurrence in women taking adjuvant endocrine therapy for breast cancer.British journal of health psychology, 18(1):168-81	cross-sectional survey, quantitative	This study examined the associations between fear of cancer recurrence (FoR) and illnessperceptions, medication beliefs, and treatment side effects in women taking adjuvantendocrine therapy following breast cancer.	Setting: participants were attending clinics within the medical oncology service throughout greater Auckland, New Zealand. Sample N= 153 . Ethnicity: NZ European (78.4%), age range = 45–60 years (50%), 61 years and older (50%). 68 were married. Time since diagnosis averaged 3.3 years (SD=1.6). Staging not specified (early stage).	No explicit definition, but cites Leventhal’s self-regulatory model of illness (SRM) as a framework for examining individual differences in FCR (Lee-Jones et al., 1997). Applied to FCR, the SRM also suggests that internal cues such as physical symptoms (e.g., late treatment effects or pain) can trigger FCR as patients search for the cause of their symptoms (Hagger & Orbell, 2003)	4 items from the Worry about Cancer Scale (Easterling & Leventhal, 1989). Self-report. Alpha=.81 in this sample.	FCR was significantly related to all dimensions of illness perceptions APART from personal control over cancer recurrence. Only illness and medication beliefs were significantly associated with FoR in the regression model. Results of this study suggest that some illness perceptions may be more strongly associated with FoR than others, as only negative emotions associated with the diagnosis, longe…	Not HEALTH anxiety. None indicated.	Hospital Anxiety and Depression Scale (HADS) (Zigmond & Snaith, 1983). Self-report. Cronbach’s awas .85 for both subscales.	There were significant correlations between mean anxiety and depression scores and FoR.	N/A	N/A	N/A	Uncertainty about late emerging treatment side effects has been identified as a trigger of FoR (Easterling & Leventhal, 1989	N/A	N/A
13	Custers, J. A. E. et al. 2015. Selective Attention and Fear of Cancer Recurrence in Breast Cancer Survivors, ann. behav. Med, 49:66–73	cross-sectional quantitative study (mail survey)	Purpose: It was investigated whether an attentional bias existsfor cancer-related stimuli in breast cancer survivors and ifdifferent levels of fear of cancer recurrence would lead todifferent patterns of selective attention	Setting: Contact data of breast cancer survivors were obtainedby an oncologist at the Department of Medical Oncology of the Radboud University Medical Center, Nijmegen, in the Netherlands. Sample // High FCR (n=35), Low FCR (n=32), Control: 40 healthy female hospital employees.// Mean age (SD)-- High FCR: 53.9 (10.1) --Low FCR: 56.8 (8.5) -- Control: 48.1 (5.7)// Majority were married: 85.7%, 68.…	FCR is a type of anxiety. Defined as the fear or worry that the cancer will return or progress in the same organ or in another part of the body (Vickberg, 2003).	1) 2 items from the Cancer Acceptance Scale (Gielissen, M. 2007; Servaes, P. 2003) // Self-report, cronbach = 0.95; 2) The 8 items of the Cancer Worry Scale (Dourma, K, 2010; Custers, J. 2014)// Self-report, cronbach = 0.97.	The aim of the present study was to investigate whether breast cancer survivors with high levels of fear of cancer recurrence show an attentional bias towards cancer-related words.: both high-fearful and low-fearful breast cancer survivors showed more interference by cancer words than the healthy controls, indicating the role of personal relevance: patients show most pronounced color-naming inter…	Not HEALTH anxiety. In anxiety, selective processing is defined as an attentional bias towards threatening information. As a result, anxious people are often faster to detect and process threat-relevant stimuli and they are more easily distracted from other tasks by these stimuli. Due to the attentional bias, threat-related stimuli become more salient ,and as a result, the subject’s estimation of…	Hospital Anxiety and Depression Scale// Self-report, Cronbach = 0.95	No differnces in HADs results between low fear survivors and control group	N/A	N/A	N/A	N/A	N/A	N/A
14	Custers, J. A. E. et al. 2018. Re-validation and screening capacity of the 6-item version of the Cancer Worry Scale. Psycho-Oncology, 27(11):2609-2615	Psychometric validation study. cross-sectional survey	The aim of the present study is to validate a shorter 6‐item version of the CWS. A secondary aim is to establish a cut‐off for high FCR of the 6‐item CWS that can be used for inclusion in clinical trials and research settings. Given the current debate concerning optimal cut‐offs for high FCR, 3 previously published FCRI‐SF cut‐offs (≥13,≥16,≥22) are used as the gold standard.	Sample N= 1033 (223 colorectalcancer, 54 sarcoma patients with gastro‐intestinal stromal tumors (GIST), 451 breast cancer, and 253 prostate cancer.) //Mean age (SD): 69.6 (7.1), 61.7 (11.0), 56.6 (9.7), 67.1 (10.4), 67.4 (12.1)// Majority were married/partnered.// Breast cancer survivors: mean time since Dx = 2.8 (1.3). (cancer staging not specified).	High levels of fear are characterized amongst others bya long duration and greater severity of the problem, impact on daily life, having cancer‐related thoughts and imagery that are difficult to control, and coinciding psychological distress (Mutsaers, Jones et al).	Original 6‐item Cancer Worry Scale (CWS); and Fear of Cancer Recurrence Inventory (FCRI) // Self-report// Cronbach's: CWS = 0.90; FCRI = 0.95.	Pearson correlations of CWS with: FCRI total = .80 (p<.001) and FCRI Severity = .81 (p<.001). The CWS seems less stringent compared with the FCRI‐SF. This underlines the need for consensus on a definition of clinical FCR, based on which a diagnostic interview could be designed. This would be the ultimate gold standard to use in research on validation and cut‐off scores for FCR measurements.	None indicated. Purpose of paper was to validate CWS. Hypothesis was that CWS score would be highly positively correlated with HADS	Hospital Anxiety and Depression Scale (HADS).// Cronbach = .89	Pearson correlation = .64 (p<.001) between HADS and CWS	N/A	N/A	N/A	N/A	N/A	N/A
15	Custers, J. A. E. et al. 2017. Towards an evidence-based model of fear of cancer recurrence for breast cancer survivors. Journal of Cancer Survivorship, 11(1):41-47	cross-sectional. Model validation study.	In order to understand the multi-dimensional mechanism of fear of cancer recurrence (FCR) and to identify potential targets for interventions, it is important to empirically test the theoretical model of FCR. This study aims at assessing the validity of Lee-Jones et al.’s FCR model.	Setting: breast cancer survivors recurited from 3 hospitals in the Netherlands. Sample: N= 460// Mean age: 56.7, SD = 9.6; range 32–87.// 80 % were married/partnered. // Treated with curative intent and disease-free at the time of participation.// Time since initial diagnosis (years): Mean = 2.8; SD = 1.3/ Cancer staging not specified.	After curative treatment and in the absence of a physical threat, breast cancer survivors frequently have worrying thoughts aboutBthe possibility thatthe cancer may return or progress in the same organ or in a different part of the body" (Vickberg, 2003). Lee-Jones and colleagues developed an FCR-specific model based on Leventhal’s model, which hypothesizes that a person’s FCR will vary depending…	The aim of the present study was to test the hypothesized model of FCR to discover underlying mechanisms of FCR. The Cancer Worry Scale(CWS) has been used in research to assess concerns about developing cancer (again) and the impact of these concernson daily functioning.// self-report. Cronbach = .88	All internal and external cues were associated with higher FCR. Lower education and having children were associated with higher FCR. 12 mediation models were explored: FCR was a sig mediator in 10 of the 12 models.	N/A	N/A	N/A	N/A	N/A	N/A	N/A	N/A	N/A
16	De Vries. J. et al. 2014. How breast cancer survivors cope with fear of recurrence: A focus group study. Support Care Cancer, 22:705–712.	Focus group interview, qualitative	The aim of this qualitative study was to examine theways in which breast cancer survivors cope with fear of recurrence.	Setting: focus groups in a conference room at the St. Elisabeth Hospital, Netherlands. Sample N=27. Mean age: 4 (SD=10). Mean month since DX= 28 (range=14-74). 89 were married. Cancer stage: 0-IIIA.	The fear or worry that the cancer will return or spread in the same organ or to another part of the body (Vickberg, 2003). Lazarus and Folkman (1984) is used to understand coping in relation to coping with FCR	4 questions from the FCRI and adapted for qualitative inquiry: I am anxious about the possibility that the cancer may return; How often do you think about the possibility of cancer recurrence?; At a fearful moment, how much time do you spend thinking about fear of recurrence?; How anxious are you at such a moment? Self-report during interview.	A wide variety of coping styles were reported bythe women in the focus groups with the vast majority of styles, including avoidance-oriented coping, belonging to theemotion-oriented strategy, as described by Lazarus andFolkman [17,18].	N/A	N/A	N/A	N/A	N/A	N/A	N/A	N/A	N/A
17	Deimling, G. T. 2017. The relative importance of cancer-related and general health worries and distress among older adult, long-term cancer survivors. Psycho-Oncology, 26: 182–190.	Exploratory and confirmatory factor analysis, quantitative	This research examines the relative importance that cancer-related and non-cancer illnessfactors play in generating general health worries and/or cancer-related worries. The analysis alsoexamines how these in turn impact anxiety and depression among older adult, long-term cancersurvivors	Setting: The research reported in this article is based on data fromthe Quality of Life After Cancer Survey, a longitudinal research project funded by the National Cancer Institute. Sample N=245 older adult survivors of breast (50%), colorectal (25%), or prostate cancer(25%). Mean age = 75.9 years. 63% female, and 28% were African-American. Mean years since DX = 9 years (SD=6.0).	These authors regard FCR as one type of cancer-related worry and review some empirical literature about FCR (e.g., Mehnert, 2000 and Llewellyn, 2008).	N/A	N/A	Anxiety is a broad construct, which includes both fears and worries (Zebb, 1998)	Nine-item version of the Profile of Mood States (POMS) tension–anxiety subscale (McNair, 1971). In this study, the following items are used (tense, shaky, on edge, panicky, relaxed, uneasy, restless, nervous, and anxious) creating a potential range of 0–36.The sample mean in this research or anxiety/tension was 2.3 with a standard deviation of 3.0. Self-report. The alpha reliability coefficient i…	Cancer symptoms and general health worries have the strongest impact on anxiety (0.25 and 0.27, respectively). In contrast, cancer worry is not a significant predictor of anxiety.	Worry is a component of anxiety can be defined as the possibility of potentially negative but uncertain future events (MacLeod, 1991).	Cancer worries = 3 items from the Assessment of Survivor Concerns questionnaire (Gotay & Muraoka, 1998): (1)‘I worry about future diagnostic tests’; (2)‘I worry about my cancer coming back’; and (3)‘I worry about another type of cancer’. General health worry = 3 items based on the work of Benyamini 2003: (1)‘When you feel a new sensation or symptom in your body, how much do you worry about what i…	Exploratory and confirmatory factor analysis of health worries identify two relatively independent measures of health worry, one of general health worry and a second of cancer-related worries that includes fears of recurrence, new cancers, and follow-up testing. SEM analyses identified the importance of current cancer-related symptoms and comorbidities on cancer-related worry. It also documents t…	N/A	N/A	N/A
18	Dumalaon-Canaria, J.A. et al. 2016. Fear of cancer recurrence and psychological well-being in women with breast cancer: The role of causal cancer attributions and optimism. Eur J Cancer Care. 2018;27:e12579.	online cross-sectional survey, quantitative	This study aims to examine the association between cancer causal attributions, fear of cancer recurrence (FCR) and psychological well-being and the possible moderating ef-fect of optimism among women with a previous diagnosis of breast cancer.	Setting: Researchers obtained approval fromBreast Cancer Network Australia (BCNA) to recruit through their Review and Survey Group, participants were recruited from across Australia. Sample N=314. Mean age=55.22, (SD=9.32). 97.5% Caucasian. Mean time since diagnosis = 2.89 years, SD=1.26. 64.6% were married. BC stage: I-IV.	None stated, elements of Leventhal's theory are indicated (e.g., "make sense of", causal attributions). "Identifying factors that they believe may have contributed to the development of their own illness or making causal attributions is one of the ways in a patient is able to “make sense” of their illness experience."	The first 4 items of the Concerns About Recurrence Scale (CARS) (Vickberg, 2003). Self-report. Cronbach’s alpha of .91.	Age, ethnicity, breast cancer stage at diagnosis, optimism and the extent to which cancer was attributed to environmental exposures, family history and stress were significant predictors of FCR. The observed relationships between causal attributions for breast cancer and FCR and psychological well-being suggest that the inclusion of causal attributions in screening for FCR is potentially importan…	N/A	Psychological General Well-being Index (PGWB). This scale is composed of 22 items that measure six domains, one of which is anxiety. Self-report. Cronbach’s alpha level of .95.	Women who identify with non-modifiable risk factors or who may have felt that they were unable to control their exposure to a particular risk factor that caused their cancer are those with greater anxiety about possible disease progression	N/A	N/A	N/A	N/A	N/A	N/A
19	Easterling, D. V. & Leventhal, H. (1989). Contribution of concrete cognition to emotion: neutral symptoms as elicitors of worry about cancer. J Appl Psychol, 74(5), 787-796.	cross-sectional quantitative study (mail survey)	In this study we tested a model of the processes that activate worry about a life-threatening disease—cancer—in a sample of ex-patients and a matched sample of peers. We hypothesize an interaction between the level of judged risk and the number of non-cancer like symptoms in predicting worry about cancer; worry should be high only among women with both high judged risk and many symptoms.	Setting: oncology clinics in Madison and Marshficld, Wisconsion + control group was recruited from the community with the help of the expatients. Sample: control n = 81 and breast cancer survivors n = 54. BCS mean age: 54.6, range 35-69. 96.3% White. 81.5% married. had been cured of breast cancer about 4 years prior to the assessment. BC stage: II or III.	N/A	N/A	N/A	N/A	N/A	N/A	Worry required both a perception of substantial risk and the presence of concrete perceptual cues. Worry promoters include visits to a physician and concrete, non-cancerlike symptoms (e.g., fever, pain). One might expect an even stronger link between the risk message and physician's office among women who have had a previous episode of cancer. Even if the woman is "cured" of the disease, her risk…	1) Judged risk was assessed with the item, "What do you think are the chances that you will get cancer?" 2) Worry when going to the doctor was assessed with a single 4-point item, "How often do you find yourself worrying that you might get cancer when you visit your physician?" 3) The other primary outcome measure, worry about cancer, was formed using these three items: (a) "How often have you wo…	common, noncancer like symptoms play a major role in evoking worry about cancer, both by activating existing threat cognitions and by enhancing the perception of risk. worry about cancer is elicited not only by symptoms but also by environmental cues. In addition to the physician's office, possible environmental elicitors include media reports of cancer deaths, as well as consumer product warning…	N/A	N/A	N/A
20	Ellegaard, M. B. et. Al. 2017. Fear of cancer recurrence and unmet needs among breast cancer survivorsin the first five years. A cross-sectional study. ACTA Oncologica, 56(2), 314-320.	cross-sectional survey, quantitative	The aim of the present was to determine the frequency of needs and FCR among womentreated for primary breast cancer, followed at an outpatientclinic up to five years after completing primary treatment.	Setting: BC survivors scheduled for an outpatient visit at the Department of Oncology, Aarhus University Hospital, Denmark. Sample N= 155. Mean age: 63. no other demographic data were given.	Definition not specified, no conceptual framework cited	The four-item CARQ-4 (Thewes, 2015) has previously been adapted into Danish and assesses three different aspects of FCR and theperceived risk of recurrence. Self-report. Cite that the measure is valid and reliable according to Thewes 2015	The predictors of FCR were younger age, shorter time since primary surgery, having received chemotherapy, and experiencing muscle and joint pain and fatigue.	N/A	N/A	N/A	N/A	N/A	N/A	N/A	N/A	N/A
21	Fang, S. Y. & Lee, K. T. 2016. "From Patient to Survivor": Women's Experience With Breast Cancer After 5 Years. Cancer Nursing, 39(3):E40-8	qualitative; purposive sampling, Face-to-face in-depth interviews were converted into transcripts andanalyzed using content analysis.	The aim of this study was to understand the life experiences and care needs of Taiwanese women who have survived breast cancer for more than 5 years. FCR is the main theme identified in the interviews: FCR, with women attempting to use ways to reduce recurrence, including dependence on drugs, desire for information, and promoting health.	Setting: Women with outpatient clinic appointments were invitedto participate. Sample N=13 age range: 48 and 72 years. Had been diagnosed with stage I to stage III breast cancer. The survival time since diagnosis ranged from 62 to 75 months. 9 participants were married and living with partners.	Definition not specified, no conceptual framework cited	Interview uestions: Please recall your cancer experience.Please describe your daily life after your cancer treatment was completed. //What unusual experiences were caused by cancer?Please recall your feelings living >5 years without a recurrence?// What is your current physical condition?// How do you manage your physical problems?// Please describe the influence that breast cancer had on you and…	For medical professionals, 5 years without recurrence signifies a milestone of successful cancertreatment. However, the meaning of this ‘‘milestone’’ was lost for women with breast cancer. The fear associated with relapse haunted these women. The fear occurred during daily activities and intensified on the day of follow-up. Regarding a recurrence. The women interviewed in this study stated that a…	N/A	N/A	N/A	N/A	N/A	N/A	N/A	N/A	N/A
22	Fang, S. Y. et al. 2018. Fear of Recurrence as a Predictor of Care Needs for Long-Term Breast Cancer Survivors. Cancer Nursing, 41(1):69-76	cross-sectional, correlational, quantitative study	The aims of this study were to understand the care needs of long-term breast cancer survivors and identify related factors that influence these needs.	Setting: Women given a diagnosis of breast cancer were first screened based on a medical report or a list obtained from the Cancer Registry of 2 medical centers in southern Taiwan.// Sample N=192, age range: 27-84, (mean [SD], 57.3 [9.7] years), and most (n = 144, 75%) was partnered. The mean (SD) time since surgery= 8.9 (3.2) years. Cancer staging: 0-III.	Fear of recurrence is prevalentin most long-term breast cancer survivors and has a criticaleffect on women’s quality of life and daily activities.13This fearis generally stable across disease trajectories among all patientswith cancer and could significantly impact the care needsof cancer survivors. However, the impact of FOR on the careneeds of long-term survivors has not been investigated. We e…	FCR was measured on a 0 to 10 Visual Analog Scale, where 0 indicates no fear and 10 indicates severe fear, with a score of 4 or higher indicating moderate to high fear (Mehnert, 2009). The use of the Visual Analog Scale to measure fear or recurrence has been validated and showed a high correlation (r=0.59-0.77 )with the established Cancer Worry Scale in a study of breast cancer survivors (McGinty…	Women with unmet needs reported higher number of symptoms and a greater FOR than those without needs. An examination of the factors related to each of the 5 domains of the Cancer Survivors’ Unmet Needs (CaSUN) questionnaire found that FOR was significantly related to each domain. FCR was associated with existential survivorship needs, comprehensive cancer care needs, and quality-of-life needs.	N/A	N/A	N/A	N/A	N/A	N/A	N/A	N/A	N/A
23	Fang, S. Y. et al. 2020. Long-term effectiveness of an E-based survivorship care plan for breast cancer survivors: A quasi-experimental study. Patient Education and Counseling, 103(3):549-555	randomized controlled trial, Longitudinal.	The purpose of this study was to evaluate the effect of a web-based survivorship care plan (SCP) computerized application (APP):(SCP-A on women’s unmet needs, FCR, symptom distress, anxiety, depression, and quality of life(QoL).	Setting: patients were recruited from a single medical center in Southern Taiwan. Sample at T0: intervention group n=83, control n=82. BCS were over 20 years old, diagnosed with breast cancer with in the last 5 years.Women were included if their primary treatment had been completed with no sign of recurrence, no other demographic info were given.	Definition not specified, no conceptual framework cited	Assessment of Survivors Concerns (ASC) 3 items evaluate cancer-specific worries about fear of recurrence (CW,3 items) a over the past week. // Self-report	FCR declined significantly over time for both groups. The interaction of time and group also reached significance, indicating a significant decrease in fear of recurrence from the baseline in the intervention group compared to the control group after the 12th month (T4) follow-up. Fewer unmet needs andl ess Fear of recurrence may have contributed to the better QoL of the intervention group at 1ye…	Not given	Hospital Anxiety and Depression Scale (HADS) // Self-report.	there was a trend for decreasing anxiety of over time, however, the interaction of time and group did not reach significance	N/A	Assessment of Survivors Concerns (ASC), a 5-items cale, evaluates cancer-specific worries about fear of recurrence (CW,3items) and general health worries (HW, 2 items) over the past week.//Self-report
24	Freeman-Gibb, L. A. et al. 2017. The relationship between illness representations, risk perception and fear of cancer recurrence in breast cancer survivors. Psycho-Oncology, 26(9):1270-1277	cross-sectional, descriptive ,correlational study. quantitative. (web-based survey)	This study tested a model assessingthe association of demographic and clinicalfactors, illness representations, and perceived risk with fear of cancer recurrence in breast cancer survivors.	Setting: survivors recruited from internet-based discussion boards in an attempt to locate longer-term breast cancer survivors who may not be attending local cancer clinics. Sample N=117, age range: 46-55 years of age, Caucasian (93%), partnered (74%). diagnosed and treated for their breast cancer within two years (M=2.71, range 1-10 years). Staging: 0-IV. 95.7% Wwhite.	The Common Sense Model of Illness Representations developed by Leventhal and colleagues (1980, 2003) guided the study. According to the model, breast cancer survivors with certain characteristics (e.g. higher anxiety), illness representations (e.g. greater emotional representation), and higher perceived risk are likely to experience higher levels of FCR.	Fear of Recurrence Questionnaire (FRQ) Northouse, 1981. Cronbach = .90. Self-report.	Emotional representations, symptom attribution, consequences, and timeline) sig contribute to FCR. These findings are similar to others who found that cause, control/cure, consequences, and symptom attribution were related to increased levels of distress in cancer survivors. Women with heightened bodily awareness (symptom attribution) are more concerned with recurrence.	Distinct from FCR. Cites empirical support that found associations between FCR and anxiety. (DID NOT mention HA)	State Trait Anxiety Inventory-Trait (STAI-T). Cronbach in this sample = .92. self-report.	Higher levels of trait anxiety were associated with higher levels of FCR (r= .443, p<.01). But anxiety not a sig predictor.	N/A	N/A	N/A	N/A	N/A	N/A
25	Germino, B. B. et al. 2013. Outcomes of an uncertainty management intervention in younger African American and Caucasian breast cancer survivors. Oncology nursing forum, 40(1):82-92.	2 x 2 randomized block, repeated-measures, longitudinal design. quantitative.	To determine whether breast cancer survivors (BCSs) who received an uncertainty management intervention, compared to an attention control condition, would have less uncertainty, better uncertainty management, fewer breast cancer–specific concerns, and more positive psychological outcomes.	Setting: Rural and urban clinical and community settings, participants dentified through several hospital tumor registries in North Carolina// Sample N= 313 female BCSs (mean age = 44 years) consisting of 117 African American and 196 Caucasian women. Participants were 1-4 years post treatment, other demographic details not specified.	Uncertainty is present in fear of recurrence (Friedlander & Thewes, 2003)	4-item Concerns About Recurrence Scale (Vickberg, 2003). Self-report. Cronbach = .89	the intervention group experienced a larger (although not significant) decrease in fears of recurrence in comparison to controls.	N/A	N/A	N/A	N/A	N/A	N/A	Uncertainty is generated when components of illness, treatment-related stimuli, and illness-related events have the characteristics of complexity, inconsistency, randomness, unpredictability, and a lack of information in situations that are important to the person (Mishel, 1981, 1988) Cancer-related uncertainty is conceptualized to be a cognitive state generated by a patient or survivor’s inabili…	Mishel Uncertainty in Illness Scale–Survivor Version (Mishel, 1983, 1984). Cronbach = 0.84.	The intervention group experienced sig decreases in uncertainty in comparison to controls. Uncertainty can affect the ability to register information (Rosen et al., 2009). This intervention provided women with sufficient information and strategies to reduce uncertainty, which may have allowed them to seek additional information.
26	Gil, K. M. et al. 2006. Benefits of the uncertainty management intervention for African American and white older breast cancer survivors: 20-Month Outcomes. International Journal of Behavioral Medicine, (4):286-294	2×2 randomized block, repeated measures design with two levels of intervention (intervention and control condition) crossed with two levels of ethnicity (White and African American).	The Uncertainty management intervention combined training in cognitive-behavioral skills for coping with uncertainty about recurrence with manualized information for the management of symptoms resulting from treatment side effects.This article will present the findings at 20 months post intervention and will highlight benefits in illness uncertainty and personal growth.	Setting: The procedures used to identify and recruit eligible breast cancer survivors into the study included identifying eligible women through several hospital tumor registries in North Carolina. Sample size: (Treatment group: N= 229.Control group: N= 254)// 342 White, 141 African American.// 5–9 years post treatment// Staging: In Situ , I ,II, III.	Various events thatoccur regularly in women’s daily lives—such as hearing about someone else’s cancer, new aches and pains, and information seen in the media about cancer—can trigger feelings of uncertainty about cancer recurrence. Older women maybe particularly vulnerable to feelings of uncertaintyabout cancer recurrence, as they are more likely to be experiencing other health problems and may h…	An investigator-developed information checklist measured total information received, and helpfulness of information measured on three factors (Mishel et al., 2005)— one of which was about cognitive coping strategies (e.g.,how to handle my fears about recurrence of breast cancer)// Self-report.// Cronbach’s alpha for total amount of information was .94 for African Americans and .92 for Whites. Rel…	Over time from baseline, women in the intervention decreased in illness uncertainty related to fears of cancer recurrence.	N/A	N/A	N/A	N/A	N/A	N/A	Uncertainty was defined as the inability to determine the meaning of illness-related events, which is related to FCR. According to Mishel, (1988, 1997) when symptoms derived from cancer treatment are not understood because they are unexpected, or because patients lack information, uncertainty is generated. Uncertainty during cancer survivorship is an enduring experience that is associated with em…	22-item Mishel Uncertainty in Illness Scale-Survivor (MUIS-S) Version.// Self-report.// cites Mishel 2005 cronbach = .78 for African American and .84 for white survivors.	over time from baseline, women in the intervention decreased in illness uncertainty related to fears of cancer recurrence . In comparison to women in the control group, women in the intervention declined in illness uncertainty from baseline to posttesting, and these benefits maintained at 20 months.
27	Gill, K. M. et al. 2004. Triggers of uncertainty about recurrence and long-term treatment side effects in older African American and Caucasian breast cancer survivors. Oncology Nursing Forum, 31(3):633-9	In the context of a larger randomized, controlled treatment-outcome study, data were gathered from 10 monthly follow-up telephone calls by nurses	To examine the sources of uncertainty in older African American and Caucasian long-term breast cancer survivors by focusing on frequency of triggers of uncertainty about cancer recurrenceand physical symptoms linked to long-term treatment side effects.	Setting: The majority of women in the study were identified and contacted via cancer registries at 15 hospitals and medical centers throughout North Carolina. Sample: 244 (171 Caucasian women and 73 African American) mean age of 64.3 years (SD =8.3 years, range = 49–87 years).//58% were married.//The women had an average time since diagnosis of 6.8 years (SD = 1.2 years, range = 4.8–11.7 years). …	Without specific indicators to identify recurrence or second malignancy, women report self-monitoring of ambiguous physical symptoms to find some causal explanation and reduce their fear (Loescher, Clark, Atwood, Leigh, & Lamb, 1990; Smith & Lesko,1988).	3 focus groups with older long-term survivors of breast cancer (5 –12 women per focus group; 5 –20 years post diagnosis). The audiotapes of the focus groups were transcribed verbatim. A content analysis process was used to identify the most common (frequently mentioned) triggers across focus groups. A list of 10 potential triggers was identified and included new aches, pain, or physical symptoms;…	In general, older long-term breast cancer survivors in this study reported experiencing multiple triggers of uncertainty about recurrence and a range of symptoms and treatment side effects. Importantly, time since di-agnosis was unrelated to the frequency of either triggers orsymptoms, indicating that these experiences do not significantly diminish over time even in this older group of women who …	Uncertainty about recurrence or secondary cancer brings persistent anxiety (Ferrell et al., 1995; Pelusi, 1997)	focus group	New or ongoing symptoms can be highly anxiety-provoking because many women may not know which symptoms are common for survivors of breast cancer.	N/A	N/A	N/A	Many women will continue to experience uncertainty about how to interpret and manage long-term treatment-related side effects such as arm swelling, cosmetic changes, fatigue, and other effects from axillary dissection and radiation, along with the continuing uncertainty about recurrence and secondary cancer (Dow, 1995; Pelusi, 1997). Uncertainty has been targeted as a major experience of breast c…	focus group	Verify that illness uncertainty persists long after cancer diagnosis and treatment. In general, older long-term breast cancer survivors in this study reported experiencing multiple triggers of uncertainty about recurrence and a range of symptoms and treatment side effects.
28	Hill, J. et al. 2011. Predictors of onset of depression and anxiety in theyear after diagnosis of breast cancer. Psychological Medicine(2011),41, 1429–1436.	interview, quantitative.	Depression and anxiety are common after diagnosis of breast cancer. This study examined to what extent these are recurrences of previous disorder and, controlling for this, whether shame, self-blame and low social support after diagnosis predicted onset of depression and anxiety subsequently.	Setting: participants were female patients of one of two hospitals who had received a diagnosis of primary breast, interview wwas conducted at 1-year follow-up assessment. Sample N=260. Age not specified. Other demographic data not specified.	N/A	N/A	N/A	Generalized Anxiety Disorder (GAD). It is possible, therefore, that much of the anxiety seen following breast cancer occurs in women who have experienced previous episodes, and may result from mechanisms associated with recurrent psychopathology. The way a person appraises the causes of a majorstressor such as breast cancer may affect vulnerability to anxiety.	Assessed with the Schedule for Affective Disorders and Schizophrenia (Spitzer & Endicott, 1975). // Psychiatric Interview and researcher administered questionnaire	GAD with onset after diagnosis were each much more likely to occur in women with pre-morbid histories of anxiety. In multivariate analysis(logistic regression), low support and shame predicted subsequent GAD 1-year later. In multivariate analysis, self-blame and shame were associated only with previous GAD. Even after accounting for the strong associ-ation between psychiatric disorder before diag…	N/A	N/A	N/A	N/A	N/A	N/A
29	Hilton, B. A. 1988. The phenomenon of uncertainty in women with breast cancer. Issues in Mental Health Nursing, 9(3):217-238	phenomenological approach interview. Interviews were audiotaped, transcribed, and analyzed for themes	The purpose of this study was to describe the experience of uncertainty for women diagnosed with breast cancer, using the phenomenological approach.	Setting: The American Cancer Society sent questionnaires to the Reach to Recovery volunteer regions in Texas. Sample N=16. Age range 34 to 75 years. Mean age= 52. 14 were married. 15 were White. Length of time since diagnosis M = 4years.	N/A	N/A	N/A	N/A	N/A	N/A	N/A	N/A	N/A	Uncertainty was defined as a perceptual state that existed on a continuum and changed over time. Areas of uncertainty included not being able to foretell the future, not feeling secure and safe from danger, being in doubt, being undecided, perceptions of vagueness, and not being able to rely or count on someone or something. Primarily negative emotions were associated with uncertainty and positiv…	Data collected by interviews. Analyzed by phenomenology	Uncertainty emerged from this study as a state that lies on a continuum and changes over time, is appraised in varying ways, and is accompanied by various emotions. Uncertainty is influenced by beliefs, characteristics of the cancer, and personal situations. A number of strategies emerged to cope with the uncertainty. Uncertainty was characterized by the women as a perception that ranges from a f…
30	Humphris, G. M.; et al. 2018. Unidimensional scales for fears of cancer recurrence and their psychometric properties: the FCR4 and FCR7. Health & Quality of Life Outcomes, 16(1):30	psychometric validation study.	The study aim was to determine psychometric details of a sevenquestion self-report scale (FCR7) and a short form (FCR4) based upon items already used in various extensivemeasures of FCR	Setting: The setting for the study was the Edinburgh Cancer Centre where a tertiary regional service is provided with full radiotherapy, chemotherapy and surgery treatment modalities available. Sample N=259, breast cancer (N= 206; mean age = 63) colorectal cancer (N= 53 mean age = 67). 61% married (157/259). Cancer staging I-IV. Time since dx/ txx not specified.	Lebel, 16: "Fear, worry, or concern relating to the possibility that cancer will come back or progress." To develop the measures (FCR4 and FCR7) we deliberately chose statements that reflected some key areas known to be associated according to the three major components of Lee-Jones et al. model of FCR derived from Leventhal’s self-regulation model (SRM), namely: representation of symptoms (‘Mino…	FCR4 = a four ques-tion scale designed to feature anxiety, worry and strong feelings coupled with return of the disease. FCR7 = a seven question scale that included the FCR4 and 2 items to assess cognitive processing component that anxiety, fears or worries may interfere or potentially distort thoughts about cancer returning; and one item describing a behavioural response to FCR. Item 1 from CARS…	Factor loadings indicates good correspondence with the latent factor. A possible exception to this was Q6 (self-examination) with a loading of 0.52. The rank correlations between three of the fundamental constructs in the SRM of Leventhal, as formulated in reference to FCR (Lee-Jones), namely: Symptoms, Coping strategy and Risk of recurrence was reassuring. As predicted the denial of feelings str…	The FCR scale was based on examining past measures of this construct with a focus on anxiety or fear. We predicted that the FCR scales will be significantly related to anxiety and somewhat less so with depression, based upon a prior review, and adopting the two-factor model of the HADS measure.	Hospital Anxiety and Depression Scale (HADS).	FCR is associated more strongly with anxiety than depression.	N/A	N/A	N/A	N/A	N/A	N/A
31	Imai, F. et al. 2019. Smartphone problem-solving therapy to reduce fear of cancer recurrence among breast cancer survivors: an open single-arm pilot study. Japanese Journal of Clinical Oncology, 49(6):537-544	A within-group pre–post comparison design.	The purpose of this study was to investigate a newly developed smartphone problem-solving therapy (PST) application’s feasibility and preliminary effectiveness for reducing fear of cancer recurrence (FCR) among breast cancer survivors.	Setting: Participants were ambulatory female breast cancer survi-vors attending the outpatient clinic of Nagoya City UniversityHospital in Nagoya, Japan. Sample N= 38. Age = 44 years SD=5, range: 29–49.// Married = 68.4.// BC stage= I-III.// Time since surgery: at least 6 months to >3years.	FCR is considered as a component of psychosocial distress. Structured problem-solving therapy (PST) may often be useful for reducing FCR among breast cancer survivors, although PST does not directly deal with the fear itself, instead focusing on daily problems. In addition, our previous study demonstrated that patients’ problem-solving skills were significantly negatively associated with FCR amon…	CARS-J (Japanese; by Momino, 2014) assesses overall fear of breast cancer recurrence and four specific FCR domains. Overall fear is assessed with four items: questions on the potential for upset, as well as the frequency, consistency and intensity of fear.// Self report.	FCR reduced over time. Greatest improvement from 4 weeks to 8 weeks was greater than the improvement from baseline to 4 weeks. This is probably because participants first understood the outline of PST with the application within the first few weeks and then applied the smartphone problem-solving therapy to their own problems later.	N/A	Japanese version of the HADS (Kugaya, 1998)// Self-report.	No change in anxiety.	N/A	N/A	N/A	N/A	N/A	N/A
32	Janz, N. K. et al. 2014. Emotional well-being years post-treatment for breast cancer: prospective, multi-ethnic, and population-based analysis. Journal of Cancer Survivorship, 8(1):131-42	prospective, population-based analysis	This study investigated factors associated with declines in emotional well-being (EWB) over time in breast cancer survivors. Are women's appraisal factors such as their risk of/worry about cancer recurrence, unmet information needs or decisional regret, and women's coping factors such as emotional support and spirituality associated with clinically significant declines in EWB?	Setting: women in the metropolitan area of LosAngeles, California, and Detroit, Michigan reported to theNational Cancer Institute Surveillance, Epidemiology, and End Results (SEER) program registries. Sample N= 772// Mean age 59.1 (SD=11.3) range 20 to 79 years, Breast cancer stages 0 through III. white (47.3%). 45.0% were not married.	A modified stress/appraisal theoretical framework adapted from Lazarus and usedby Northouse et al. guided our study. The stress appraisal framework includes antecedent variables (personal factors, social factors, and illness-related factors) and proximal outcomes (e.g., appraisal factors and coping factors) that directly or indirectly affect the distal outcome of QOL, defined in this study as cha…	Worry about recurrence was the mean score across three items (each on a five-point Likert scale): concern the cancer would recur in the same breast, the other breast, or to another part of the body.	we found the appraisal factorsexamined in this study (e.g., perceptions about the risk of recurrence and worry aboutrecurrence) had a stronger association with decline in EWB than the coping factorsmeasured (e.g., emotional support from others). Those with past or current depression wereparticularly vulnerable to declines in EWB over time. Several of the factors found to beassociated with decline…	N/A	N/A	N/A	mentioned worry of recurrence,	N/A	N/A	N/A	N/A	N/A
33	Janz, N. K. et al. 2011. Correlates of worry about recurrence in a multiethnic population-based sample of women with breast cancer. Cancer, 117(9):1827-36	cross-sectional quantitative survey	Research question: 1) What are the sociodemographic, clinical, and treatment correlates of reported worry about recurrenceas women transition into breast cancer survivorship? 2) Is patients’ appraisal of their healthcare experience associated with worry about recurrence, and doesit mediate the relationship between worry and sociodemographic, clinical, and treatment factors? 3) Are sociodemographi…	Setting: Women with nonmetastatic breast cancer reported to Detroit or Los Angeles Surveillance, Epidemiology, and End Results registries were surveyed. Sample N=2290. mean age= 56.8 years (SD=11.4) range 20-79. 68.7% were Whtie. Mean= 9 months post diagnosis. Stage: primary ductal carcinoma in situ or invasive breast cancer stages I, II, or III.	Survivors consistently rank worry about recurrence (hereafter referred to as worry) among their most pressing concerns, and one that persists well into survivorship. A modified stress/appraisal theoretical framework adapted from Lazarus (2000) and used by Northouse et al (2002) guided our survey. According to the framework, there are antecedent variables (eg, person, illness related) and mediatin…	Worry about recurrence was assessed with 3 items regarding worry about cancer: 1) coming back in the samebreast, 2) occurring in the other breast, and 3) spreading to other parts of the body.// Self-report.	Low acculturated Latinas reported more worry and African Americans less worry than whites. Other factors independently associated with more worry were younger age, being employed, more pain and fatigue, and radiation. With all factors in the model, less worry was associated with greater ease of understanding information, better symptom management, and more coordinated care. Race/ethnicity remaine…	N/A	N/A	N/A	N/A	N/A	N/A	N/A	N/A	N/A
34	Janz, N. K. et al. 2016. Worry about recurrence in a multi-ethnic population of breast cancer survivors and their partners. Supportive Care in Cancer, 24(11):4669-78	cross-sectional quantitative survey	The objectives of this study are to describe racial/ethnic differences and clinical/treatment correlates of worryabout recurrence and examine modifiable factors in the healthcare experience to reduce worry among breast cancer survivors, partners, and pairs.	Setting: Women with non-metastatic breast cancer identifiedby the Detroit and Los Angeles SEER registries between. Sample N= 510 pairs (survivors and partner). 59.8% survivors were Non-Hispanic White. 9 months and 4 years post Dx. Cancer staging 0-III. Age: 4 groups: <50, 50-65, and≥65 years. 51.6% were 50-65.	Worry about recurrence is referred to as worry in this paper. A modified stress and appraisal conceptual framework based on Lazarus and used by Northouse provided guidance for our research. The framework includes antecedent factors (personal factors and illness-related factors of survivors and/or their partners), proximal outcomes (e.g., appraisal factors and coping factors of survivors and/or th…	For patients, worry was measured as the mean of three items (i.e., worry about cancer coming back in the same breast, in the other breast, and to other parts of my body) on a 5-point Likert-type scale. For partners, worry was measured by "how often they worry about the possibility that their spouse or partner’s breast cancer might recur" on a 5-point Likert-type scale.// Self-report// For patient…	Our findings provide further support for the importance of viewing cancer as a family experience, where survivors and partners are both affected, and each affects the others ’ worry and emotional response well into survivorship. Partners reported more worry than survivors, possibly because they perceive less control, and receive less support than the survivor. Latinas/os were most vulnerable to w…	N/A	N/A	N/A	N/A	N/A	N/A	N/A	N/A	N/A
35	Johns, S. A. et al. 2020. Acceptance and commitment therapy for breast cancer survivors with fear of cancer recurrence: A 3-arm pilot randomized controlled trial. Cancer, 126(1):211-218	A randomized controlled pilot trial.	Acceptance and commitment therapy (ACT) promotes psychological flexibility in managing life’s stressors. The current study examined the feasibility and preliminary efficacy of group-based ACT for FCR in breast cancer survivors.	Setting: BCS receiving care at academic clinics in urban, suburban, and rural Indiana were identified through medical chart review.// Sample N=91. Mean age: 58.70 (SD=10.65). 83.52% White. 71.43% Married. Mean months since dx: 64.08 (SD=56.64). All breast cancer, Cancer stage: I-III	FCR is characterized by maladaptive coping, intrusive thoughts, and excessive distress (Lebel, 2016). Many BCS manage FCR with maladaptive hypervigilant or avoidant coping (Mehnert'09; Crist'13). Hypervigilant coping may result in excessive monitoring through daily breast self-examinations or requests for unnecessary scans, whereas avoidant coping involves attempts to ignore thoughts of cancer (S…	Primary outcome = the 9-item FCRI-SF (Simard, 2009). Secondary outcomes = the remaining FCRI subscales.// Self-report// Cronbach’s α ranged from .64 to .91 for all measures, but the specific reliabilities for the measures isn't indicated	An intervention that targets FCR while reducing maladaptive coping may promote concomitant reductions in distress. Although each arm demonstrated within-group reductions in FCR severity over time, only ACT produced significant reductions at each time point compared with baseline, with between-group differences at T4 substantially favoring ACT over survivorship education (Cohen d for effect sizes,…	N/A	Generalized Anxiety Disorder 7-item scale (Spitzer, 2006) (and PHQ-8) used to measure distress// self-report// Cronbach’s α ranged from .64 to .91 for all measures, but the specific reliabilities for the measures isn't indicated	avoidant coping allows survivors to escape anxiety-provoking thoughts about cancer	N/A	N/A	N/A	N/A	N/A	N/A
36	Johnson, A. J. et al. 2016. Anxiety Reduction Among Breast-Cancer Survivors Receiving Hypnotic Relaxation Therapy for Hot Flashes. International Journal of Clinical & Experimental Hypnosis, 64(4):377-90	cross-sectional quantitative analysis study	To investigate the effectiveness of hypnotic relaxation therapy (HRT) onself-reported anxiety among breast-cancer survivors.	Setting: Participants were recruited from the Scott and White Cancer Institutein Temple, Texas// Sample N=26. Mean age=55.5 years (SD=7.3) range 42–60 years. Caucasian (n=25) and Hispanic (n=1). The majority of were married (77%). Time since tx/dx not specified.	N/A	N/A	N/A	Anxiety is a common symptom associated with cancer diagnosis,t reatment, and survivorship (Hodgkinson et al.,2007). A recent reviewfound that anxiety is ubiquitous in women receiving treatment for breast cancer and that certain types of treatment, such as chemotherapy and mastectomy, are associated with greater levels of anxiety (Lim,Devi, & Ang,2011). It has been reported that fear of cancer rec…	Numeric visual analog scale for anxiety (NVAAS): A numeric visual analog scale for anxiety rating consisted of a single-item numeric visual analog scale that consists of numbers (0–10). // Hospital Anxiety and Depression Scale-Anxiety subscale (HADS-A). The HADS-A (Zigmond & Snaith,1983) consists of seven items.	Significant reductions in anxiety were found from pre- to post intervention fo reach weekly session and were predictive of overall reductions inanxiety from baseline to after the last intervention. In this analysis, hypnotizability did not significantly predict for anxiety reductions measured before and after each session or from baseline to exit. These data provide initial support for the use of…	N/A	N/A	N/A	N/A	N/A	N/A
37	Koch L. et al. 2014. Fear of recurrence in long-term breast cancer survivors-still an issue. Results on prevalence, determinants, and the association with quality of life and depression from the cancer survivorship--a multi-regional population-based study. Psycho-oncology, 23(5):547-54	cross-sectional quantitative study	This study aims to reduce the gap in research by focussing specifically on FoR in long-term breast cancer survivors. Aims are to describe FoR in long-term breast cancer survivors and to identify possible determinants and the association of FoR with QoL and depression.	Setting: Analyses are based on data of several population-based cohorts of long-term breast cancersurvivors, recruited by six German cancer registries.// Sample N=2671. Mean age: 65 years (SD=65). 66% married. Staging: I-IV. // Time since dx: 8.2 years, SD=2.1, range 5–16 years	FCR encompasses various areas of life, e.g., physical functioning, control, work, or family (Dankert'03) and comprises beliefs, as well as cognitive and emotional aspects (Lee-Jones'97). In contrast to anxiety disorders, FCR is not necessarily irrational but can be an appropriate response to a life-threatening disease like cancer (Herschbach'05). Nevertheless, high levels of FCR can interfere wit…	Short form of the Fear of Progression Questionnaire (FoP-Q-SF). 12 items ertaining to four scales (affective reactions, partnership/family, occupation, and loss of autonomy) (Herschbach'05; Mehnert'06). self-report postal survey. Cronbach = 0.89	Younger age and considering oneself as a tumor patient were found to exhibit the strongest associations with moderate/high FCR. Overall, psychosocial and sociodemographic factors played a far bigger role in FCR than clinical factors. Higher FCR was associated with higher depression and lower QoL.// *One explanation for the vulnerability of younger women might be that women <60 years could have st…	N/A	N/A	N/A	N/A	N/A	N/A	N/A	N/A	N/A
38	Kus, T. et al. 2017. Illness perception is a strong parameter on anxiety and depression scores in early-stage breast cancer survivors: a single-center cross-sectional study of Turkish patients. Supportive Care in Cancer, 25(11):3347-3355	cross-sectional quantitative study	To determine the potential impact of illness perception on anxiety and depression scores in early-stage breast cancer survivors who were followed for 6 months to12 years after the completion of treatment.	Setting: Breast cancer patients who were treated in Gaziantep Oncology Hospital were recruited.// Sample N= 225, with stage I–III BC. Mean age was 49.6 years (range 27 to 85 years). 77.3 were married. At least 6 months post-tx.	N/A	N/A	N/A	Illness perception was proposed to be one of the significant causes of psychological distress in cancer patients in the early follow-up period. We hypothesized that illness perception is an important parameter on anxiety experienced by breast cancer patients.	Beck Anxiety Inventory (BAI). This was used to measure the severity of anxiety. // lness perception. This was assessed using the Brief Illness Perception Questionnaire (B-IPQ). It is an eight-item instrument assessing cognitive and emotional per-ceptions of the illness [18]. The questions were relatedto the following: (i) consequences (how much does your illness affect your life?); (ii) timeline …	Illness perception had a remarkable effect on anxiety scores regardless of the follow-up duration and the other disease-related factors. Higher anxiety seen in first year, and stable anxiety seen in medium and long term survivors. We found that the prevalence of moderate–severe anxiety was∼15% even after 5 years (up to 12 years) for all stages of breast cancer. Younger ages were associated with m…	N/A	N/A	N/A	N/A	N/A	N/A
39	Kvale, E. A. et al. 2015. Formative research in the development of a care transition intervention in breast cancer survivors. European Journal of Oncology Nursing, 19(4):329-35	qualitative descriptive design	The purpose of this qualitative study was to evaluate breast cancer survivors' (BCS) responses toa self-management survivorship care transition intervention in the formative development of such an intervention.	Setting: University of Alabama at Birmingham (UAB) Comprehensive Cancer Center. Sample N=20, mean age =54.8 years (range 29-74years). 10 were African American, 10 were Caucasion.The mean time since completion of treatment was 5.5 years (range:6 months-22yrs).	N/A	Focus groups with trained moderator using a semi-structured guide with 7 open-ended questions about their care transition experience and response to a proposed care transition intervention.	Theme 2 = FCR as a catalyst for self-management. participants linked FCR to self-management strategies, particularly engagement with specific behavior change they believed would be beneficial in reducing risk of recurrence. Participants characterized the transition to survivorship as a time during which they were actively seeking approaches to address their concerns about recurrence. Participants…	N/A	N/A	N/A	N/A	N/A	N/A	N/A	Focus-group interview.	Participants reduced uncertainty and fear of recurrence and explicitly described making lifestyle changes in areas they felt theycould control risk by making changes in their lifestyle, primarily in diet, exercise, and weight management.
40	Lebel S. et al. 2013. Young and worried: Age and fear of recurrence in breast cancer survivors. Health psychology: Official journal of the Division of Health Psychology, 32(6):695-705.	cross-sectional internet-based survey, quantitative	This study examined four possible mechanisms of the relation between age and FCR: motherhood, severity of the cancer (defined as cancer stage and chemotherapy), anxiety, and illness intrusiveness. The purpose of the study was to address issues related to coping and survival during diagnosis, treatment, and remission and that one of theissues we were interested in was motherhood.	Setting: Recruitment for this study was performed online by the Avon Army of Women and through advertisement on Web pages of Canadian and American breast cancersupport organization. Sample N=3,239. Divided in 4 age groups: <34 (n=100), 35–49 (n=800), 50–64 (n=1840), >65 (n=499), mean time since diagnosis: 6.6 years). Majority were married: (60%5 - 80% across age goups.). Cancer staging: 0-IV.	Defined as “the fear or worry that the cancer will return or progress in the same organ or in another part of the body” (Vickberg, 2003). Lee-Jones and colleagues (1997) proposed a theoretical model of FCR based on Leventhal’s Self Regulation Model of Illness (Leventhal, Diefenbach, & Leventhal, 1992) According to this model, FCR increases as a function of (1) the perception of personal risk to a…	Concerns About Recurrence Scale (CARS) (Vickberg,2003).// Cronbach = .87-.93// self-report.	Younger women reported more FCR than older women. Furthermore, the relation between age and FCR as measured by the different subscales of the CARS was either partially or fully mediated by our proposed three mediators. Examination of the individual contribution of each mediator suggested that greater illness intrusiveness and higher levels of anxiety explained, in part,the finding that younger ag…	State anxiety assesses a transitory emotional state, specifically, feelings of apprehension, tension, nervousness, and worry. Anxiety mediates the relationship between age and FCR.	State Trait Anxiety Inventory (STAI)-State (Spielberger, Gorsuch, Lushene, Vagg, & Jacobs, 1983).// Cronbach = .96// Self-report.	Anxiety were mediators of the relation between age and FCR. These results suggest that FCR is not just a manifest of generalized anxiety. Possible reasons for younger having greater anxiety compared with older women, they have less life experience with health and illness, have fewer coping strategies to manage crisis and illness, and have less experience with the health care system	The term worry was used in the FCR measure and described in the FCR row above.	N/A	N/A	N/A	N/A	N/A
41	Lebel, S. et al. 2018. Towards the validation of a new, blended theoretical model of fear of cancer recurrence. Psycho-Oncology, 27(11):2594-2601	model validation using cross-sectionla data.	The purpose of this study is to examine the validity of a blended model of FCR that integrates Leventhal’s Common Sense Model, Mishel’s Uncertainty in Illness Theory, and cognitive theories of worry.	Setting: This data analyzed for this study are part of a larger RCT of a group cognitive-existential intervention for FCR. Sample N = 106 women diagnosed with stage I-III breast or gynecological cancer. age: 56.81 years (SD=10.61), cancer staging: I-III. mean time since diagnosis 2.1 years ago, 74.1% Caucasian, 63% married.	FCR is defined as “fear, worry, or concern about cancer returning or progressing (Lebel). Study proposes blend of 3 models: Lee‐Jones, Leventhal's Common Sense Model (CSM), and Mishel's Uncertainty in Illness (MUI) theory. At the core is CSM, which regards FCR as multi-dimensional where int and ext cues increase perceived risk of recur. Once perception of risk is elicited, survivors hyper-focus o…	The Fear of Can cer Recurrence Inventory (FCRI) and triggers sub-scale.// Sel-report// cronbach = .85 for severity and .85 for triggers	Triggers, perceived risk of recurrence, and illness uncertainty predicted FCR. FCR was associated with maladaptive coping. Positive beliefs about worrying and intolerance of uncertainty did not predict FCR but led to more maladaptive coping.	N/A	The Reassurance-seeking Behaviours subscale of the Health Anxiety Questionnaire. Self-report//α= 0.62 (excluded of the further analysis due to low alpha)	Finally, models of health anxiety, with the putativeroles of somatosensory amplification and misinterpretation of body sensations as dangerous, maybeing relevant to “clinical” FCRand interventions	FCR is similar to worry (Simard, 2010). Included as synonimus of FCR. FCR shares similarities to worry. one of the functions of worry is to avoid feared outcomes by interfering with emotional processing	Why do people Worry about Health questionnaire// self-report.//α=0.87	They didn't find that worrying predicted FCR as expected.One possible explanation is that a) other meta-cognitions such as negative beliefs about worrying36have more impact on FCR than positivebeliefs and b) that these variables have an indirect effect on FCR (i.e. are mediated by the use of maladaptive coping strategies22) that needs to be tested in a larger sample.	Uncertainty is generated when components of illness or treatment possess the characteristics of inconsistency, randomness, complexity, unpredictability, and lack of information in situations of importance to the individual (Mishel, 1988). Uncertainty results in heightened FCR. Intolerance of uncertainty and meta-cognitions are key vulnerability factors in the maintenance of worry. Intoleranceof u…	Uncertainty in illness was assessed using the Mishel Uncertainty in Illness Scale (MUIS).// Self-report.// α= 0.94	Survivors who reported more uncertainty in illness perceived their risk of recurrence to be greater and reportedcoping by seeking reassurance from physicians. As predicted, uncertainty in illness acted as a moderator: under conditions of high uncertainty, survivors were more likely to report that encountering triggers increased their FCR.
42	Lebel, S. et al. 2016. Empirical validation of the English version of the Fear of Cancer Recurrence Inventory. Quality of Life Research, 25(2):311-321	Psychometric validation study. cross-sectional mail survey	Research on FCR has been limited by thevery few validated, multi-dimensional measures of thisconstruct. One exception is the Fear of Cancer RecurrenceInventory (FCRI), originally developed and empirically validated in French. The present study validated the Eng-lish version of the FCRI	Setting: The psychometric properties of the English FCRI were assessed in a large sample of cancer patients identified from Cancer Care Ontario’s provincial cancer survivor registry. Sample: N=350 including 140 (40 %) breast cancer, 147 (42 %) prostate cancer, 42 (12 %) colorectal cancer, and 21 (6 %) lung cancer.	Fear of cancer recurrence (FCR), typically defined as thefear that cancer could return or progress in the same place or in another part of the body (Vickberg). There is increasing recognition that FCR is a multi-dimensional construct, comprising thoughts, emotions, and physical sensations (Lee-Jones).	Fear of Cancer Recurrence Inventory (FCRI) and an item from Functional Assessment of Cancer Therapy-General. (A single item from the emotional well-being subscale of the FACT-G was used (‘‘I worry that my condition will get worse’’) to establish convergent validity)// Self-report// Cronbach = .71 to .94 for the FCRI subscales and .96 for the FCRI total score.	FCRI translation was readily accepted by English-speaking cancer patients, that it was cross-culturally equivalent, that the hypothesized multi- dimensional structure was replicated in the present sample, and that it has good psychometric properties. A moderate correlation was found between the FCRI total score and the fear item of the FACT-G. FCR was weakly associated with younger age, and being…	N/A	N/A	N/A	N/A	N/A	N/A	N/A	N/A	N/A
43	Lichtenthal, W. G. et al. 2017. A pilot randomized controlled trial of cognitive bias modification to reduce fear of breast cancer recurrence. Cancer, 123(8):1424-1433	Pilot randomized trial.	The purpose of the current pilot study was to ex-amine the feasibility, acceptability, and preliminary efficacy of Attention and Interpretation Modification (AIM) for Fear of Breast Cancer Recur-rence AIM-FBCR.	Setting: Hospital-based. Sample: AIM-FBCR N=56, Control N=33. Mean age (SD): AIM-FBCR =55.8 (7.4), Control= 53.9 (10.3). Staging= 0-III. Mean time since treatment (SD), AIM-FBCR=3.8 (3.0), Control= 5.4 (4.3). Majority 75% white. Majority married (over 50%).	No clear definition: Although some FCR is normative, maladaptive levels of fear can be impair-ing. Increased FCR in BCS is associated with a decreased quality of life and increased distress, depression, and mal-adaptive behaviors, including increased body monitoring, medical visit anxiety, and preoccupation with health.	Concerns About Recurrence Scale (CARS) (Vickberg). assesses the extent and nature of a woman's FCR. Subscales include: Overall Fear (4 items regarding the frequency/intensity of FCR), Health Worries (11 items regarding potential medical treatment or declines in physical health), Womanhood Worries (7 items regarding womanhood, sexuality, romantic relationships, and identity), Role Worries (6 items…	N/A	Cognitive models of anxiety posit that cognitive biases, such as selective attention to threat-relevant stimuli (attention bias) and interpreting ambiguity in a threatening manner (interpretation bias), play a key role in the etiology and maintenance of maladaptive levels of anxiety. Studies focusing on cancer suggest that cognitive biases may contribute to FCR in survivors and that such biases m…	N/A	N/A	N/A	N/A	N/A	N/A	N/A	N/A
44	Lopez, C. et al. 2015. Relations between arthralgia and fear of recurrence: results of a cross-sectional study of breast cancer patients treated with adjuvant aromatase inhibitors therapy. Supportive Care in Cancer, 23(12):3581-8	cross-sectional descriptive and quantitative study	The aim of this study was to explore associations between arthralgia and fear of recurrence in breast cancer pa-tients treated by aromatase inhibitors (AI).	Setting: Eligible patients were identified among those attending scheduled visits at the Supportive Care Department at Gustave Roussy Cancer Center in France. Sample N=77. 60.8 years (SD=7.1) SIngle: 3.9%; Married/live with partner: 68.8%; Separated/divorced/wi: 27.3%. All breast cancer stage I-III. Meantime since diagnosis: 3.4 years.	No clear definition presented. Pain is also associated with a fear of recurrence (FoR) which is the greatest and most frequent concern experienced by patients in remission of their breast cancer. The theoretical models of FoR emphasize the central role of the patient’s cognitions. (Cited Lee-Jones 1997 FCR model and Leventhal's common sense model (1992)). The importance of the representations ass…	Short form of the Fear of Cancer Recurrence Inventory (FCRI). This contains nine items specifically designed to assess the severity of FoR through questions about the frequency and the duration of thoughts or pictures associated with the idea of cancer recurrence. Each item is scored from 0 to 4 and the global score varies from 0 to 36. A global score greater than 13 indicates a pathological leve…	FoR was pathological and significantly higher in women who reported arthralgia than in those who did not, with a significant correlation between pain intensity and FoR level. The existence of a significant association between pain relief due to pain medication and FoR intensity also supports this interpretation of results: as patient assessment of painrelief increases, FoR decreases.	N/A	The Spielberger State-Trait Anxiety Inventory (STAI) was ad-ministered to assess anxiety. The questionnaire consists of 40items that measure two types of anxiety: state anxiety (presentexperience) and trait anxiety (general experience). Self-report.	Women with arthralgia had significantly higher anxiety scores than those without arthralgia. Moreover, the higher was the pain intensity, the higher was the anxietyscore. Despite this, trait anxiety was non pathological andidentical in the two groups. This is a main outcome of thisstudy as a high level of trait anxiety could have influenced the occurrence of pain as it has recently been suggested…	N/A	N/A	N/A	N/A	N/A	N/A
45	Lowery-Allison, A. E. et al. 2017. Sleep problems in breast cancer survivors 1-10 years posttreatment. Palliative & Supportive Care, 16(3):325-33	cross-sectional quantitative study	In the current study, we examined the prevalence,severity, and nature of subjective sleep complaints inwomen who had survived stage I – III breast cancerand were 1 – 10 years posttreatment.	Setting: female adult BCS who were receiving follow-up care at the Breast Cancer Service at the Memorial Sloan Kettering Cancer Center in the U.S. Sample N=200. Age range = 21-80. Majority were Caucasian (88.5%), married (68.5%). 1-10 years since treatment. All breast cancer stage I-III; More than half of the women (55%) were stage II .	Definition not specified, no conceptual framework cited	Concerns about recurrence scale (Vickberg 2003). is a 30-itemscale designed to assess women’s fears about the possibility of recurrence of breast cancer. This scale assesses overall fear of recurrence by asking aboutthe frequency, potential for upset, consistency, and intensity of fears, in addition to the nature of women’s fears, including health, womanhood, role, and death worries.	With regard to psychosocial variables, there was an association between poor sleep and concerns about health and cancer recurrence.	N/A	N/A	N/A	N/A	N/A	N/A	N/A	N/A	N/A
46	Luberto, C. M. et al. 2019. Theoretical Rationale and Case Illustration of Mindfulness-Based Cognitive Therapy for Fear of Cancer Recurrence. Journal of Clinical Psychology in Medical Settings, 26(4):449-460	Case study including interviews rounded in a motivational interviewing and Acceptance and Commitment Therapy (ACT) approach.	The purpose of this paper is to offer an evidence-based rationale for MBCT to treat FCR based on a health anxiety model; describe the process of adapting MBCT to target FCR; and present a case study of the adapted protocol for treating FCR in a young adult breast cancer survivor to illustrate its delivery, feasibility, acceptability, and associated changes in outcomes.	Setting: patients was referred to the behavioral medicine program in the outpatient psychiatry department at a large academic medical center (U.S) by her primary care provider for anxiety about cancer recurrence. Sample N= 1 (case study). age=30’s. DX: early-stage, localized breast cancer. Time since Tx:2 years prior. Married.	FCR involves anxiety about the realistic possibility that cancer will return or progress (Koch, Jansen, Brenner, & Arndt, 2013; Stanton, Rowland, & Ganz, 2015; Thewes et al., 2014).	Cancer Worry Scale (CWS). It assesses worry about cancer recur-rence and the functional impact of these worries (Douma et al., 2010). It shows good internal consistency and convergent and discriminant validity, and discriminates between individuals with and without clinically significant FCR (clinical cut-off score of 13; Custers et al., 2014). Self-report.	Health anxiety and FCR share symptom overlap and are both conceptualized from a cognitive-behavioral perspective wherein cognitive interpretations of thoughts, physical sensations, and external events (e.g., news of cancer in the media) lead to anxiety and reassurance-seeking behaviors (e.g., medical visits, body-checking; Simonelli, Segal, & Duffey, 2017; Salkovskis & Warwick, 1986). **Adjustmen…	***** FCR is specific to individuals with a cancer history, while health anxiety can occur among individuals with or without a medical problem. In FCR, the fears are therefore realistic because individuals have a true, often serious, medical illness with the real possibility of recurrence, whereas in illness anxiety disorder, fears are often unrealistic and relate to medical conditions the indivi…	Short Health Anxiety Inventory (SHAI). The SHAI demonstrates good reliability and validity, and discriminates between individuals with and without hypochondriasis (Abramowitz, Deacon, & Valentiner, 2007b; Alberts, Hadjistavropoulos, Jones, & Sharpe, 2013; Salkovskis et al., 2002). Self-report.	The current patient met full DSM-IV criteria for hypochondriasis and each of the main symptoms of DSM-5 illness anxiety dis-order, but she did not clearly fit into the care-seeking or care-avoidant illness anxiety disorder subtypes. This may be because these new diagnostic groups are less valid classifi-cations of health anxiety than hypochondriasis was (Bailer et al., 2016) or because the care-a…	N/A	N/A	N/A	N/A	N/A	N/A
47	Mandelblatt, J. S. et al. 2002. Sequelae of axillary lymph node dissection in older women with stage 1 and 2 breast carcinoma. Cancer, 95(12):2445-54	longitudinal quantitative study	The goal of this studyis to describe the impact of axillary lymph node dissection on several domains of symptoms and health-related quality of life in a cohort of older women followed for 2 years after surgery for Stage 1 and 2 breast carcinoma treated before the shift to surgical acceptance of sentinel lymph node biopsy.	Setting: 29 hospitals infive geographic areas (Massachusetts, Texas, Washington, DC, upstateNew York, and New York City). Sample N= 571. Age range: 67 - 85+ years. 46.4% married and 53.6% single. 89% White. Staging: I-IIb. 12 and 24 months postsurgical treatment.	Definition not specified, no conceptual framework cited.	FCR were measured using two items from the worry about cancer recurrence scale in the Cancer Rehabilitation Evaluation Survey—Short Form (CARES-SF) (“I worry aboutwhether my treatments are working or have worked”and“I worry about whether the cancer is progressing orwill come back”) and were rated very much to not at all. Cancer Rehabilitation EvaluationSurvey—Short Reference:. 18 Schrag D, Cramer…	Undergoing axillary dissection did not lead to less fear about recurrence. Consistent with prognosis, womendiagnosed with Stage 2 disease had substantially higher levels of worry about recurrence than women with Stage 1 disease (P=0.04).	N/A	N/A	N/A	N/A	N/A	N/A	N/A	N/A	N/A
48	Matthews, A. K. et al. 2007. Complementary and Alternative Medicine Use Among Breast Cancer Survivors. The Journal of Alternative and Complementary Medicine, 13(5), 555–56.B24:P24	cross-sectional survey, quantitative	To examine the use of CAM in a sample of patients with breast cancer. Additional objectives were to measure as-sociations between psychosocial and medical factors and CAM use both related and unrelated to a breastcancer diagnosis.	Setting: Study participants were recruited from a large oncology outpatient clinic in the U.S. Sample N= 115. mean age=56.4 (SD=10.9) years , range 30-78. 66% Married or in committed relationship; 34% Single, widowed, divorced. Time since diagnosis, 5.2 years (SD4.0) range=1.3–19.1. 74% White. Cancer staging I-IV.	Definition not specified, no conceptual framework cited.	Breast cancer–specific anxiety.The Breast Cancer Anx-iety Scale(BCAS)* is a 21-item measure of breast can-cer–specific anxiety. It examines intrusive and avoidancethoughts related to breast cancer and anxiety and fear asso-ciated with cancer screening. Scores range from 0 to 63,with higher scores associated with higher levels of breastcancer–specific anxiety. Kash* has reported that the BCAS has …	Breast cancer–specific anxiety was associated with pattern of CAM use(p=0.05); in bivariate analyses, patients whose CAM use was unrelated to cancer had lower breast cancer–specific anxiety scores than those who use CAM for cancer reasons (p=0.05) and showed a trend toward lower scores than CAM non users (p=0.06). The use of CAM specifically for cancer-related reasons was significantly associated…	Definition not specified, no conceptual framework cited.	General anxiety. The State-Trait Anxiety Inventory (STAI ) was used to measure general anxiety. It includes 20 items reflecting transitory feelings of fear and worry(state anxiety) and 20 items reflecting stable individual differences in tendency to respond anxiously to a stressful sit-uation (trait anxiety). Subscale internal consistency was high (state anxiety Cronbach =.93; trait anxiety Cronb…	N/A	N/A	N/A	N/A	N/A	N/A	N/A
49	McGinty, H. L. et al. 2016. Predictors and patterns of fear of cancer recurrence in breast cancer survivors. Health Psychology, 35(1):1-9	longitudinal quantitative study, prospective.	The purpose of this study wasto assess and predict FCR during a critical event in cancer survi-vorship: receipt of routine follow-up cancer screening results	Setting: Breast cancer survivors scheduled for regular follow-up mammography at Moffitt Cancer Center (OH, U.S) were approached to participate. Sample N=161. Mean age = 61.48 years . 73.29% married. Staging: 72.05% stage 0 or 1. Time since TX/DX not specified; according to inclusion criteria completed treatment in the past 3 years.	Fear of cancer recurrence (FCR) is the fear or worry that cancerwill return or progress in the same organ or in another part of thebody (Simard & Savard, 2009).	VAS and CWS: At all assessment time points, participants completedtwo visual analogue scales (VASs) assessing the extent to whichthey were “worried about the possibility of a breast cancer recurrence” and “anxious about the possibility of a breast cancer recurrence” to provide measures of the magnitude of FCR. Across study time points, correlations between these two items ranged fromr .85 tor .94…	The CWS assesses the frequency of thoughts, worries, mood disturbance, and daily activity disturbance related to worries about cancer recurrence in the past week and it was shown that these increase leading up to a mammogram. / The overall patterns of FCR before and after the mammogram were also consistent with previous studies of health anxiety and reassurance from medical examinations that eval…	****To date, most studies have also not usedrelevant theories that might inform research into prediction of FCR in cancer survivors. One promising model is the cognitive–behavioral model (CBM) of health anxiety, which proposes thatcognitions about illness and anxiety-provoking behaviors can explain both how normative health anxiety develops and how it isperpetuated and maintained over time even w…	N/A	The intensity of the anxiety and worry remains largely the same during this time period because women have received no new information or input from physicians. / Similar to results from the present study, medical exams that reveal no signs of disease or disorder have been shown to alleviate health-related and general anxiety in the short-term. /	N/A	N/A	N/A	N/A	N/A	N/A
50	McGinty H. L. et al. 2012. Relationship of threat appraisal with coping appraisal to fear of cancer recurrence in breast cancer survivors. Psycho-oncology, 21(2):203-10.	cross-sectional quantitative study	This study examined the extent to which the interaction of threat appraisal and coping appraisal accounted for differences in FOR in cancer patients who recently completed treatment. It was hypothesized that greater FOR would be related to a combination of high threat appraisal and low coping appraisal.	Setting: not specified (recruited by chart review + mailed survey). Sample N=155. mean age = 58.8 (SD=11.83) range: 30 to 87 years. Single 7.1%; Married 69.1%. Caucasian 90.3%. All breast cancer, Stage I: 61.3%; Stage II: 38.7. Mean years since Dx = 1.45 years (SD=50.34) , mean years since end of Tx = 1.04 years (SD=50.36).	Seeing cancer as a chronic conditions, concern that physical symptoms may signal a recurrence, concern with developing another type of cancer, or worry about future diagnostics tests. Threath appraisal, vulnerability, secerity, coping appraisal, response efficacy. For example, individuals with high threat appraisal and highcoping appraisal are likely to believe that the healththreat is important …	The four-item modified Cancer Worry Scale (mCWS) was adapted to apply to cancer patients' concerns about a possible recurrence. The measure assesses the frequency of recurrence worry over the course of the past month using the following response options: 1 (not at all or rarely), 2(sometimes), 3 (often), or 4 (alot). A sample item is,‘How often have you been concerned about getting breast cancer …	Findings indicated that threat appraisal but not coping appraisal was related to FOR in breast cancer survivors. Although coping appraisal yielded non-significant results when considered by itself, results supported the hypothesis that the combination of high threat appraisal and low coping appraisal would predict greatest FOR.	N/A	N/A	N/A	N/A	N/A	N/A	N/A	N/A	N/A
51	Mehnert A. et al. 2009. Fear of cancer progression and cancer-related intrusive cognitions in breast cancer survivors. Psycho-oncology, 18(12):1273-80	cross-sectional quantitative study	To assess the character and frequency of fear of progression (FoP) and to clarify its relationship with cancer-related intrusive cognitions in breast cancer survivor.	Setting: Breast cancer patients older than 18 years were recruited through the population-based Cancer Registry of the Federal German state of Hamburg. Sample N= 1083; mean age = 61.8 SD = 9.8 years, Range= 31–81 years// Married 61.0%; Never married 9.4%: Divorced 14.9%: Widowed 14.7%.// 100% BC Stage: I-IV// months since initial diagnosis (mean = 46.5 SD=17.5).	Definition not specified, no conceptual framework cited.	The short version of the Fear of Progression Questionnaire (FoP-Q-SF) is a 12-item measure based on the Fear of Progression Questionnaire (FoP-Q). Self-report. The questionnaire has a high internal consistency (Cronbach’s a=0.87). The FoP-Q-SF items are scored on a five-point Likert Scale ranging from 1 (‘never’) to 5 (‘very often’), higher values indicating higher levels of anxiety.In the presen…	The most prevalent fears were being nervous prior to doctors’ appointments, being afraid ofrelying on strangers for activities of daily living, being afraid of pain and of severe medical treatments in the course of the illness. This significant but low correlation was found between physical QoL and FoP (r=0.29) and a moderate correlation between mental QoL and FoP (r=0.43). No differences were ob…	N/A	N/A	N/A	N/A	N/A	N/A	N/A	N/A	N/A
52	Mishel, M. H.et al. 2005. Benefits from an uncertainty management intervention for African-American and Caucasian older long-term breast cancer survivors. Psycho-oncology, 14(11):962-78.	Randomized controlled trial	This study tested the efficacy of a theoretically based uncertainty management intervention delivered to older long-term breast cancer survivors.	Setting: Subjects were identified using the tumor registries associated with 13 participating health-care institutions in North Carolina, U.S. Sample N= 509// mean age of 64 years (S.D.=8.9 years). 58% were married. // 360 Caucasian, 149 African–American women. // Stage: in situ to III. Most of the women had stage 1 (49%) or stage 2 (36%).// 5–9 years post-treated for breast cancer.	N/A	N/A	N/A	N/A	Psychological distress was measured using the profile of mood states-short form (POMS-SF), developed from the 65-item original profile of mood states (Curranet al.,1995) by Shacham (1983), and highly correlated (r>0.95) with the original measure. The POMS-SF is a 37-item adjective rating scale measuring sixaffective mood states: tension-anxiety, depression-rejection, anger-hostility, vigor-activi…	N/A	N/A	N/A	N/A	Uncertainty about recurrence. Even well beyond the diagnosis and treatment phase, many older breast cancer survivors experience continual uncertainty about the possibility ofrecurrence, enduring effects of cancer and treatment-induced functional limitations. As time since treatment passes, uncertainty about recurrence is common and can be stimulated by a variety of sources including unexplained s…	Coping strategies questionnaire: coping strategies were measured using a modified version of the cognitive coping strategies questionnaire (CSQ) (Rosenstiel and Keefe, 1983). The CSQ has six subscales: coping self-statements, praying/hoping, ignoring, increasing behavioral activities, catastrophizing and diversion of attention. and for Caucasian survivors ranged from 0.74 to 0.89. Thirty-five ite…	Since these women were 5–9 years post-treated, it might be expected that they would not be disturbed by triggers of recurrence fears and by long-term treatment side effects and, over the years, would have learned how to manage the uncertainty in these areas. However, we have found that the threat of recurrence endures overtime.//Knowledge and information are the primary resources for managing unc…
53	Momino, K. et al. 2014. Psychometric Properties of the Japanese Version of the Concerns About Recurrence Scale (CARS-J). Jpn J Clin Oncol, (5):456-462	cross-sectional quantitative study	This study examines the psychometric properties of the Japanese version of the concerns about recurrencescale, which was originally developed in the USA.	Setting: outpatient department of Aichi Cancer Center Hospital in Japan. Sample N=375. Mean age: 56 (SD: 11) Range: 31-80. 79% Married, 21% Others. Asians (Japanese). Time since operation, range less than one year to more than 3 years. the mean was not specified.	Definition not specified, no conceptual framework cited.	CARS-J (Japanese version): a 30-item breast cancer-specific self-report scale, originally developed in the USA. It assesses the overall fear ofbreast cancer recurrence and four domains of specific fear of recurrence (13). Overall fear consists of four items including questions on frequency, potential for upset, consistency andintensity of fear. The four domains are Health Worries (11 items that r…	Health and Death Worries in CARS-J, which consisted of both the Health Worries and Death Worries items of the original CARS, may reflect the influence of Japanese culture on patients’ view of life and death, namely continuity, wherein not only the soul but also person’s individuality continues after death. In addition, Self-valued Worries was newly identified. This novel factor showed a strong re…	N/A	N/A	N/A	N/A	N/A	N/A	N/A	N/A	N/A
54	Montel, S. 2010. Fear of Recurrence: A Case Report of a Woman Breast Cancer Survivor with GAD Treated Successfully by CBT. Clin Psychol Psychother.17, 346–353.	case study	To present a case report of a breast cancer survivor with GAD treated by CBT, who was excessively worried about recurrence of the cancer 2 years after the end of any treatment.	Setting: not specified. a case study with one participant: woman age 60. She has been diagnosed with breast cancer more than 2 years ago. Recurrence-free.	Patients with General anxiety disorder may be excessively worried about a potential recurrence of the disease. Health and death worries as the most prominent of concerns about disease recurrence.	N/A	Rapidly during the therapy, the fear of recurrence took a more subtle form. The belief that the least symptom would announce the recurrence of the disease stopped to be replaced by the belief that the least stressful situation could have an effect on her emotion, and then, could trigger the recurrence of the cancer.	The concepts of GAD and worry seem to be mixed in this study. Generalized anxiety disorder (GAD) is characterized by persistent, excessive and unrealistic worry about everyday things. People with the disorder, which is also referred to as GAD, feel that worrying is beyond their control and they are powerless to stop it. They often expect the worst, even when there is no apparent reason for concer…	NOT HEALTH ANXIETY. The State-Trait Anxiety Inventory (STAI) afforded us to assess anxiety. // The Hospital Anxiety and Depression (HAD) rating scale (Zigmond & Snaith, 1983) was used to assess depression and anxiety.	N/A	The metacognitive model (Wells, 1995, 1997) is remarkable enough. In this model, worry is viewed not only as a symptomatic consequence of anxiety, but also as an active coping with threat driven by metacognitive beliefs. In this perspective, worry is used to cope with anticipated danger or threat. When a trigger (image, thought) is encountered, positive metacognitive beliefs (e.g. ‘Worrying is us…	The Penn State Worry Questionnaire (PSWQ) (Meyer, Miller, Metzger, & Borkovec, 1990) assessed worries and is particularly relevant for the GAD.	N/A	N/A	N/A	N/A
55	Nelson, J. P. (1996). Struggling to gain meaning: living with the uncertainty of breast cancer. ANS Adv Nurs Sci, 18(3), 59-76.	qualitative; unstructured interview	The goal of this study was to adress the gap in understanding uncertainty and furhter uncover the uncertainty experience forwomen living with breast cancer.	Setting: recruited from local American Cancer Society "Reach for Recovery" group, community newspaper. Sample N= 9, age range= 38-69. 7= white. 7 were married. Time since TX= 2-6 years.	N/A	N/A	N/A	N/A	N/A	N/A	N/A	N/A	N/A	Mishel's conceptualization viewed uncertainty changes through the individual's reflection of self, which include a "conditional world that opens up the consideration of multiple possibilities since certainty is not absolute. Uncertainty for women living with breast cancer presents a life-long challenge because of the chronic nature of the disease. 3 basic changes initiated by experience of mastec…	unstructured interview	"struggle to gain meaning a the unifying aspect of uncertainty. 5 themes of uncertainty : 1) the vicissitude or irregularly changes of emotions, including the use of distraction to aleviate the unpleasantness associated with the emotion, fear is associated with uncertainty, feeling lack of control was another subtheme 2) relying on support through relationship, women gained strength frfom others …
56	Northouse, L. L. 1981. Mastectomy patients and the fear of cancer recurrence. Cancer nursing, 4(3):213-20	cross-sectional quantitative study	The purpose of the study was to determine the relationship between significant others and fear of disease recurrence in patients in cancer remission.	Setting: 2 oncology-hematology and 2 radiation oncology treatment facilities in Southern Michigan, U.S. Sample N=33. Age Range 34-74, mean 54, SD 10.5. 70% married, 10% divorced, 20% widowed. BC stage: BC stage I-III, time since last treatment: 10 months - 4 years (mean 2 years) time since last surgery: 1-4 years (means 3 years).	Define as "the degree of concern reported by subjects about the chances of cancer returning at a future time ; conceptualized using Sulliva's interpersonal theory (1953).Sullivan's contention that significant others help to mediate the threat of fearful situations was used to provide a theoretical understanding of how cancer patients cope with fear of cancer recurrence.	22-item Likert type FCR questionnaire. developed by the authors of this study. Self-report. Reliability 0.4 with correlations 0.6	More social support resulted in less FCR. Concern that the cancer may return or spread to another part of their body.	N/A	N/A	N/A	N/A	N/A	N/A	Learning how to live with the uncertainty of disease exacerbation or recurrence. Uncertainty about their prognosis places additional stress on patients as they attempts to reorganize their lives in preparation for possible unpredictable outcomes. Fear equated with death. Fear grouped in areas, ambiguity, loss of control and fer of disruptions of relationship. // Uncertainty in cancer is accuented…	N/A	N/A
57	Okubo, R. et al. 2019. Fear of cancer recurrence among breast cancer survivors could be controlledby prudent dietary modification with polyunsaturated fatty acid. Journal of Affective Disorders, 245, 1114–1118.	cross-sectional quantitative study	The present study investigated the relationship between n-3 PUFAs and FCR using multivariate regression analysis controlling for possible confounders such as age and history ofchemotherapy, depressive symptoms, and PTSD symptoms.	Setting: Study participants were consecutively selected from outpatients who attended regularly scheduled consultations, (Japan). Sample N=126 participants (one male participant). mean age (SD) was 58 (11) years. Ethnicity: Asian (Japanese). 100% BC. 47% had stage I cancer. Duration from cancer diagnosis 5 years (SD=3).	The pathophysiology of fear of cancer recurrence (FCR), the leading unmet psychological need of cancer survivors, may involve the dysfunctional processing of fear memory. Polyunsaturated fatty acids (PUFAs) have beneficial effects on psychiatric disorders, including depressive disorder and anxiety disorders,and are involved in fear memory processing. We hypothesized that n-3 PUFA composition is a…	FCR was directly assessed by researchers using the overall fear index of the Concerns About Recurrence Scale (CARS) (Momino et al., 2014;Vickberg, 2003), which contains 4 items scored on a 6-point Likert scale ranging from 1 to 6. The average score (1–6) reflects the FCR severity, with a higher score indicating more severe FCR. Self-report. Cronbach's alpha coefficient = 0.86, indicating good int…	A higher peripheral blood level of ALA is significantly associated with lower FCR, independent of depressive symptoms and cancer-related PTSD symptoms. Results indicate beneficial effect of ALA on FCR and the possibility of a novel nutritional intervention using ALA for reducing FCR.	N/A	N/A	N/A	N/A	N/A	N/A	N/A	N/A	N/A
58	Otto, A. K. et al. 2018. Assessing the relationship between fear of cancer recurrence and health care utilization in early-stage breast cancer survivors. Journal of Cancer Survivorship, 12(6):775-785.	cross-sectional quantitative study	The purpose of this study was to determine whether fear of cancer recurrence (FCR) is associated with greater healthcare utilization (HCU) in early-stage breast cancer survivors.	Setting: a mid-Atlantic community cancer center in the U.S. Sample N=300. Mean age = 62 years (SD= 11.4). 84.7% White/Caucasian; 12.7% Black/African American; 2% Hispanic/Latina 2.0; 0.3% Asian. Stage IABC (46.7%), followed by stage 0 (19.7%) and IIA (19%) . Time since Tx/ Dx not specified but within the past 7 years.	Fear of cancer recurrence (FCR), defined as the worry that the cancer will return or progress in the same organ or in another part of the body (Simard, S., 2010), is one of the top concerns cited by cancer survivors.	FCR over the preceding month was assessed using three subscales from commonly used measures of FCR: the 9-item Severity subscale andthe 4-item Psychological Distress subscale from the Fear of Cancer Recurrence Inventory [FCRI], and the 4-item Overall Fear subscale from the Concerns About Recurrence Scale [CARS]. For the FCRI Severity (α= .81) and FCRI Psychological Distress (α= .89) subscales, re…	Cited Simonelli LE, 2017 and Lee-Jones C, 1997 FCR models.FCR was significantly associated with more reported visits and phone calls to oncology providers and more reported visits to primary care providers within the preceding 3 months. Results also showed that FCR was not significantly associated with use of mental health care services at any point after diagnosis. //Further, although extra reas…	For some, these concerns about recurrence may become severe enough to resemble clinical anxiety disorders, with hyperarousal and avoidance symptoms, and FCR has even been shown to cause difficulties in social and role functioning. The work on cancer anxiety or cancer-related worries—which can encompass FCR—has found that less cancer-related anxiety is associated with greater adherence to some can…	*NOT Health Anxiety* Generalized anxiety was also assessed using the 16-item Penn State Worry Questionnaire [PSWQ]. Responses on each item of the PSWQ (α=.80) ranged from 1 (Not at all typical) to 5 (Very typical), with higher scores indicative of greater generalized anxiety. Internal consistency of the PSWQ (α=.80).	N/A	mentioned as cancer-related worries**	N/A	N/A	N/A	N/A	N/A
59	Park, S. et al. 2020. Mindfulness-based Cognitive Therapy for Psychological Distress, Fear of Cancer Recurrence, Fatigue, Spiritual Wellbeing and Quality of Life in Patients with Breast Cancer - a Randomized Control Trial Journal of Pain and Symptom Management, 24:24.	Randomized controlled trial	The present study aimed to examine the effectiveness of mindfulness-based cognitive therapy (MBCT) for psychological distress (anxiety and depression) of patients withbreast cancer in randomized controlled design. Also, we aimed to examine whether MBCT alleviates other important clinical issues, such as FCR, fatigue, spiritual well-being, and QOL.	Setting: Participants were recruited at Keio UniversityHospital, a tertiary medical facility in central Tokyo, Japan. Sample =74 (38 in the intervention group). Age 53.21; SD=8.4. 60.5% Married; 39.5% not married. Ethnicity: Asian (Japanese). 100% BC. In situ: 23.7%; Stage 1: 34.2%; Stage II: 36.8%; Stage III: 5.3%. Time since diagnosis (month); mean=39.25; SD=37.24.	Even for patients witha good prognosis or for patients who have completed cancer treatment, potential risk of cancer progression and relapse continues to cause long-term distress topatients and survivors, known as the fear of cancerrecurrence (FCR). Furthermore, physical symptoms such as fatigue and pain impair their social functioning and quality of life (QOL). In fact, FCR and fatigue are the t…	this study used the Concerns About Recurrence Scale (CARS) to evaluate the participants’ FCR. The CARS has been validated in measuring FCR in patients with breast cancer. In the present study, only the subscale of overall FCR (four items)was used to lessen the burden of the participants to administer. Self-report.	Alleviation of FCR by MBCT is noteworthy. It has been known that FCR will not resolve spontaneously even long after cancer remission, thus specific intervention is needed for cancer survivors who suffer from clinically significant FCR. It is reasonable that MBCT is effective for alleviating FCR because MBCT considers rumination as a key focus of intervention, and rumination is one of the key psyc…	**Not HA* Anxiety / psychological distress.	The primary outcome was psycho-logical distress (anxiety and depression), measured bythe HADS.24The HADS is a 14-item self-administered questionnaire that measures the severity of anxietyand depression by seven items each. Scores for eachsubscale range from zero (no distress) to 21 (maximum distress).	Their intervention showed it helped for anxiety Cohen d 1.17 and FCR Cohen d = 0.43. So more effective for anxiety but worked on both variables. The MBCT group experienced significantly greater improvement at the eighth week in their psychological distress (both in anxiety and depression).	N/A	N/A	N/A	N/A	N/A	N/A
60	Peng, L. et al. 2019. Psychometric Properties of the Short Form of the Fear of Cancer Recurrence Inventory (FCRI) in Chinese Breast Cancer Survivors. Front. Psychiatry, 10:537.	Cross-sectional observational research.	This study investigated whether the short form of the Fear of Cancer Recurrence Inventory (FCRI) could detect high FCR and explored the level and characteristics of FCR in breast cancer survivors.	Setting: Patients were recruited from a website over a recruitment period of 3 months. Sample N=207. Age ranged from 19 to 60 years. 86.96%)were married, 1.45% were single. 8.96% were divorced and 2.90% widowed. Ethnicity: Asian (Chinese). Time since diagnosis: ≤ 2 years: 40.10%, 2-5 years: 41.55%, 55-10 years: 14.49%, more than 10 years: 3.68%. BC Staging I-III.	Emerging evidence has demonstrated that fear of cancer recurrence (FCR) is a problematic long-term and delayed effect experienced by cancer survivors. Cancer survivors report an unmet need for help dealing with FCR. FCR is defined as worry or anxiety that cancer could recur or develop in the same place or spread to another part of the body (Lee Jones, 1997).	The nine-item Fear of Cancer Recurrence Inventory is a short form of the FCRI (nine-item FCRI) and corresponds to the severity subscale of the FCRI (42 items). The nine-item FCRI evaluates the presence and severity of intrusive thoughts associated with FCR. Self-report. In this study, the reliability coefficient was 0.912.	Results demonstrated that a cutoff score of 12 or higher on the short form of the FCRI had optimal sensitivity and specificity values for screening clinical FCR. Additionally, breast cancer survivors with high FCR were significantly more likely to have lower quality of life than cancer survivors with low FCR.	N/A	*NOT HA* Anxiety assessed using the The Hospital Anxiety and Depression Scale (HADS)	N/A	N/A	N/A	N/A	N/A	N/A	N/A
61	Phillips, K. M. et al. 2013. Factors associated with breast cancer worry 3 years after completion of adjuvant treatment. Psychooncology, 22(4): 936–939.	cross-sectional quantitative study	This study examined associations between breast cancer worry and demographic and clinical variables, as well as fatigue, symptom burden, and risk perception in a sample of breast cancer survivors three year spost-adjuvant treatment.	Setting: Patients scheduled for adjuvant therapy were recruited from Moffitt Cancer Center in Tampa, FL and Markey Cancer Centerin Lexington, KY. Sample N=202 , M = 57 years old, range 33–82. Caucasian (89.60%), others (10.40%). 100% BC: Stage 0 (12%), I (53%) or II (35%). Time since Dx: 4.08 years SD= 0.30, range=2.56 to 5.15 years.	N/A	N/A	N/A	N/A	N/A	N/A	Cancer worry broadly defined as the fear or worry that cancer will return or progress [1]. Worry is distinct fromrisk perception, as the former relates to an emotional reaction and the latter to a cognitivereaction [2]. Cancer worry is consistently endorsed by survivors as a lingering concern post-treatment [3–7]. One study found that over a third of BC survivors rated worrying about cancer as a …	CWS. BC worry was assessed by averaging responses to a four-item scale adapted from Lerman'sCancer Worry Scale [16]. Self-report. alpha=0.77	Greater BC worry three years after completing adjuvant treatment for BC was associated with younger age, having received chemotherapy, more severe fatigue, greater symptom burden, and greater perceived risk of recurrence.	N/A	N/A	N/A
62	Rothrock, N. E. et al. 2004. State anxiety and cancer-specific anxiety in survivors of breast cancer. Journal of Psychosocial Oncology, 22(4):93-109	cross-sectional quantitative study (structured telephone interview.)	The current study aimed to identify rates and predictors (demographic, treatment, and psychological variables) of state and cancer-specific anxiety among survivors of breast cancer.	Setting: Research personnel approached eligible participants being seen for a regularly scheduled follow-up oncology appointment. Sample N= 120, mean age was 52.4 years (SD= 10.9 years). Married/committed relationship: 64.2%, Single, widowed, divorced: 35.8%. Caucasian: 71.7%; African American: 25.8%. Stage I: 27.3%, Stage II: 64.2%, Stage III: 7.5%, Stage IV: 0.8%. Mean time since the cancer Dx …	It seems like fear, worry, and anxiety were used interchangeably by the authors.	Risk perception. Perceived risk for cancer recurrence was measuredby a single item: “How likely do you think your cancer is to come backever?” Responses ranged from 0% to 100%. Self-report.	perception of risk was not associated with cancer stage, a more objective indicator of risk of recurrence.// higher levels ofdistress were associated with a greater likelihood of using cancer support groups and complementary therapies.	One commonly described symptom of anxiety among cancer survivors is ongoing worry about the disease. .... found that younger patients were reported to have higher levels of symptoms of anxiety. // Spencer and colleagues (1999) noted that patients with early stage breast cancer reported concerns about recurrence, mortality, and healthand financial consequences of treatment most often.	1). The State-Trait Anxiety Inventory (STAI) was used to measure state and trait anxiety (Spielberger et al., 1983). It includes 40 items reflecting transitory feelings of fear and worry that people experience occasionally (state anxiety) as well as relatively stable differences in individuals’ tendency to respond anxiously to a stressful situation (trait anxiety). state anxiety: Cronbach’s alpha…	Study findings emphasize the predictive usefulness of psychological variables over medical variables in predicting cancer survivors’ anxiety. The strongest correlate of state and cancer-specific anxiety was trait anxiety, a personality variable. The present study suggests that perception of risk is not associated with general anxiety but with disease-specific anxiety.	N/A	N/A	N/A	N/A	N/A	N/A
63	Rudy, L. et al. 2020. The FCR-1: Initial validation of a single-item measure of fear of cancer recurrence. Psycho Oncology, 05.	longitudinal quantitative study	The goal of the present study is to validate a one-item measure of FCR, the FCR-1, in a sample of women with breast cancer and gynecological cancer.	Setting: Female cancer survivors taking part in a therapeutic intervention called Fear of Cancer Recurrence Therapy (FORT). Sample N= 69. Ages of 29 and 83 (M= 55.52, SD= 11.31). Marital status: 67.1% married, 12.9% single, never married, 8.6% separated, divorced. 67.1% Caucasian. breast cancer (n = 59) and/or gynecological cancer (n = 10). Completed treatment but the time since treatment/ diagno…	Fear of cancer recurrence (FCR) is characterized by the fear, worry or concern that cancer will come back or progress.	1) The FCR-1: At the beginning of each group session, the clinician facilitating the intervention group verbally asked each woman to rate, on a scale from 0 to 100, their subjective level of fear of cancer recurrence at this time. 2) The FCRI is a 42-item self-report scale for assessing the FCR. The FCRI consists of seven subscales: Triggers, Severity, Psychological Distress, Coping Strategies, F…	The FCR-1 is unidimensional in that it directly queries survivors about fear, and therefore avoids the problem of construct conflation. FCR-1 correctly classified ahigh proportion of breast cancer survivors with FCRI of at least 22, with high specificity. This indicates that in 89.5% of cases, those with clinical FCR will be accurately classified as having high FCR. The overall FCRI has demonstra…	N/A	N/A	N/A	N/A	The IES-Cancer is a 15-item scale that measures cancer-specific distress. Higher scores indicate more distress. The IES-Cancer consists oftwo subscales: (a) Intrusive Thoughts, and (b) Avoidance.// In the present sample, Cronbach'sα= .79 for the total IES, α= .81 for intrusion, andα= .78 for avoidance// Self-report	N/A	N/A	Mishel Uncertainty in Illness Inventory Scale-Community version (MUII). The MUII is a 33-item scale that measures an individual's clarity, understanding, and certainty regarding their illness. Higher scores indicate higher uncertainty. The MUII is comprised of four factors: Ambiguity, Complexity, Inconsistency, and Unpredictability. //Using the present sample, Cronbach's α= .68 for the total scal…	N
64	Sammarco A. & Konecny LM. 2008. Quality of life, social support, and uncertainty among Latina breast cancer survivors. Oncology nursing forum, 35(5):844-9	crossectional descriptive, correlational study, quantitative	To examine the relationship between perceived social support, uncertainty, and their individual and combined effects on quality of life (QOL) among Latina breast cancer survivors.	Setting: The convenience sample consisted of adult latina breast cancer survivors one year after treatment and drawn from the new york and new Jersey metropolitan area.// Sample N= 89, mean age of 57.35 years (sD = 12.74, range 30–86 years). 49% Married. Ethnicity: 69% Puerto Rican. 100 BC, staging not specified. On average, the women had completed treatment 4.99 years prior to the study (sD = 4.…	Breast cancer survivors likely experience chronic uncertainty because of fear of recurrence, decreased contact with healthcare professionals after treat-ment concludes, and long-term treatment side effects (mast, 1998; Pelusi, 1997).	N/A	N/A	N/A	N/A	N/A	N/A	N/A	N/A	Social support and uncertainty have been identified as pivotal elements affecting the QOl of breast cancer survivors. Whereas uncertainty has presented an ongoing threat to QOl of survivors of breast cancer. Uncertainty is the inability of a person to determine the meaning of illness-related events such as their disease process, treatment, or hospitalization (Mishel, 1988). Uncertainty occurs whe…	The Mishel Uncertainty in Illness Scale–Community form (muis-c) (Mishel, 1997) is a 23-item self-administered measure of the uncertainty perceived in illness// Construct validity was demonstrated and internal consistency reliability of the muis-c ranges from 0.74–0.92 (mishel, 1997). internal consistency reliability = 0.84// Self-report.	The relationship observed between uncertainty and QOL suggests that increased uncertainty may undermine an individual’s ability to sustain an acceptable QOl, most notably in the domains of health and functioning, socioeconomic, and psychological and spiritual. The uncertainty arising from the presence of symptoms, side effects of treatments, fear of death, and suffering, along with financial conc…
65	Sengun Inan, F.& Ustun, B. 2019. Fear of Recurrence in Turkish Breast Cancer Survivors: A Qualitative Study. Journal of Transcultural Nursing, 30(2):146-153	qualitative descriptive design	The purpose of this qualitative study was to explore Turkish breast cancer survivors’ experiences related to FOR.	Setting: conducted with breast cancer survivors registered in a medical oncology outpatient clinic in Turkey. Sample N=12 female breast cancer survivors with a mean age of 46.66 years. 100% BC. Stage I-III. Range: 7-23 months post-treatment.	Fear of Recurrence (FOR) is a distressing symptom and is associated with poor quality of life and higher rates of depression and anxiety (Koch etal., 2014; Simard etal., 2013; Thewes etal., 2012). FOR is a multidimensional experience and involves fear of death, fear about cancer progression and further treatment (particularly chemotherapy), emotional difficulties, and con-cerns about loss of the …	Semistructured Interview Questions: Do you experience fear of recurrence? What is it like? Can you describe it?When do you experience fear of recurrence most? When does it become more intense?How does this fear affect your life? How do you cope with this fear?// Self-report.	The findings showed that the survivors experienced FOR because of triggers. This fear affected the women’s lives in multiple ways, and the women found it difficult to manage the fear. Four themes emerged: the quality of fear, triggers, effects on life, and coping. Intensity of FCR same as when dx. Most of the women commented that FOR was the same as fear of death. Individuals’ perceptions of thei…	N/A	N/A	N/A	N/A	N/A	N/A	N/A	N/A	N/A
66	Shim, E. J. et al. 2018. Does depression decrease the moderating effect of self-efficacy in the relationship between illness perception and fear of progression in breast cancer? Psycho-Oncology, 27(2):539-547.	cross-sectional survey, quantitative.	This study examined whether self-efficacy moderates the effect of illness perception(IP)on FOP and whether the moderating effect of self-efficacy depends on the level of depressive symptoms.	Setting: Outpatients with breast cancer visiting a university hospital located in Seoul, Korea. Sample N= 245. The mean age = 50.3 (SD=8.85), majority were married (222, 91%). Ethnicity = Asian (Korean)// 100% BC. 86.9% (213) had stages 1 to 3 (invasive), while 13.1% (32) had stage 0 (in situ). All completed primary treatment and the mean of the duration of adjuvant endocrine therapy was 26.67 mo…	FOP defined as “fear that the illness will progress (...) or that it will recur”, is a prevalent concern among breast cancer patients. While, to a certain degree, the fear that cancer might progress may function as a motivating factor that promotes healthy behavior adherence, excessive fear might function as an inhibitor. Leventhal’s common sense model of illness representation (CSM) is one of th…	Fear of disease progression was assessed by the Korean version of Fear of Disease Progression Short Form [29]. FOP-SF includes 12 items regarding concerns related to disease progression,such as affective reactions, partner/family, work and loss of autonomy, and patients rate each item on a five-point scale (1: never –5: very often), a higher value meaning a high FOP. // Self-report// Cronbach’α =…	FOP tended to increase as the patients expectinga longer duration of their illness weremore affected emotionally by their illness and experienced more symptoms. To illustrate, more symptoms attributed to cancer were related to a higher FOPin breast cancer patients. Symptom awareness was a significant predictorof psychological morbidity across 1-year follow-up after breast cancer treatment. Of not…	N/A	N/A	N/A	N/A	N/A	N/A	N/A	N/A	N/A
67	Simard, S. & Savard, J. 2009. Fear of Cancer Recurrence Inventory: Development and initial validation of a multidimensional measure of fear of cancer recurrence. Supportive Care in Cancer ;(3):241-251	Psychometric validation study	The goal of this study was to develop and empirically validate a multidimensional self-report scalefor assessing the fear of cancer recurrence, the Fear ofCancer Recurrence Inventory (FCRI).	Setting: A provincial databank from the Régie d’assurance maladiedu Québec(RAMQ) was used to randomly select a largepool of patients who had been treated for cancer at thehospital L’HDQ, Québec, Canada. Sample N=600 ::: 228 (38%) breast cancer, 246 (41%) prostate cancer, 78 (13%) colorectalcancer, and 48 (8%) lung cancer. Mean age (SD) Breast: 59.0 (0.6), Prostate: 69.1 (0.5), Colorectal: 61.6 (1…	Used the broad definitionof FCR adopted by Vickberg et al.: the fear or worrythat the cancer will return or progress in the same organ orin another part of the body.	CARS: Concerns About Recurrence Scale (CARS) This questionnaire is divided into two main sections. In the first section, overall FCR is assessed by means of four questions (i.e., frequency, potential for upset, consistency, andintensity of fears) using a six-point Likert scale, for a totalscore ranging from 4 to 24. In the second section, the natureof women’s fear about breast cancer recurrence i…	The results supported the internal consistency (α=0.95) and thetemporal stability (r=0.89) of the FCRI, as well as its construct validity with other self-report scales assessing fear of cancer recurrence (r=0.68 to 0.77) or related constructssuch as psychological distress (r=0.43 to 0.77) and quality of life (r=−0.20 to−0.36). [Several factors have been found to be associated with FCR. Among demo…	N/A	Hospital Anxiety and Depression Scale (HADS)	The development of this new self-report scale was guided by a cognitive–behavioral conceptualization of FCR [cited Lee-Jones, 1997], and because of the anxious natureof FCR, efforts were made to include items reflecting the DSM-IV diagnostic criteria [2] for anxiety disorders (e.g., triggers, reassurance, insight, coping strategies, and functional impairments). The diversity ofthe measure content…	N/A	llness Worry Scale (IWS). This nine-item questionnaire evaluates the tendency to interpret bodily sensations or feelings as an indication of the presence of a serious disease and the perceived vulnerability to becoming ill [35]. The French-Canadian version possesses adequate psychometric qualities [22]. The items are evaluated on a Likert scale rangingfrom 0 (not at all) to 4 (extremely), with a …		N/A	llness Worry Scale (IWS). This nine-item questionnaire evaluates the tendency to interpret bodily sensations or feelings as an indication of the presence of a serious disease and the perceived vulnerability to becoming ill [35]. The French-Canadian version possesses adequate psychometric qualities [22]. The items are evaluated on a Likert scale rangingfrom 0 (not at all) to 4 (extremely), with a …	N/A
68	Singh-Carlson, S. et al. 2013. Breast cancer survivorship and South Asian women: understanding about the follow-up care plan and perspectives and preferences for information post treatment. Current Oncology, 20(2):e63-79	Descriptive, qualitative. (Three focus groups and eleven face-to-face semi-structured interviews were audio-recorded.)	In the present study, we explored the experiences and concerns of female South Asian (sa) breast cancer survivors (bcss) from various age groups after treat-ment to determine their understanding of follow-up care and to better understand their preferences for a survivorship care plan (scp).	Setting: A manual survey of the BC Cancer Agency (BCCA)’s Cancer Agency Information System identified South Asian breast cancer patients who had been seen by oncologists at the bcca Fraser Valley and Abbotsford centres, Canada. Sample N= 24 participants ranged in age from 28 to 75 years (mean: 55.5). Ethnicity: South Asians. Country of origin: India 17 Fiji 6 Pakistan 1. Post-treatment: 4–47 Mont…	Not really defined but have: fatigue, cognitive changes, fear of recurrence, and depression were the most universal effects after treatment. "Uncertainty and fear of recurrence were conceptualize as one idea."	N/A	N/A	N/A	N/A	N/A	N/A	N/A	N/A	N/A	N/A	Uncertainty and fear of recurrence was also a universal theme. Factors commonly leading to uncertainty for all age groups included lack of clarity about normal healing, lack of information about lifestyle choices, confusion about side effects, and ambiguity about follow-up care recommendations and resources. Although some sabcss from all age groups shared their concerns about uncertainty and fear…
69	Soriano, E. C. et al. 2018. Social constraints and fear of recurrence in couples coping with early stage breast cancer. Health Psychology, 37(9):874-884	There are two studies in this article: one cross-sectional and one daily diary.	The goal of the present research was to examine the association between social constraints and FCR in early-stage BC patients and their spouses.	Setting: Prospective participants were identified from medical records at a cancer center located in the Mid-Atlantic region. Sample: Study 1) N=46 couples 79.6% were married, with the remainder in committed, cohabiting relationships. The mean patient age was 52.19 years (SD = 10.98) and spouse age was 54.57 years (SD = 13.31). Study 2) N=72 couples. The mean patient age was 57.54 years (SD = 9.4…	FCR involves worry or concern that cancer will come back, progress, or spread sometime after treatment and/or remission (Lebel et al., 2016; Vickberg, 2003). The nature and quality of communication between partners about FCR and other cancer-related concerns may be an important facet of the dyadic adjustment context (Manne & Badr, 2008). The social-cognitive framework (Lepore, 2001) emphasizes th…	Study 1) Global FCR was assessed using the 4-item Overall Fear subscale of the Concerns about Recurrence Scale (Vickberg, 2003). Study 2) Daily FCR was measured using six items culled from the severity, distress, and insight subscales of the Fear of Cancer Recurrence Inventory (Simard & Savard, 2009) and adapted for daily use (i.e., prefaced with “Today...”). Reported by patients and their spouse.	The present findings support the hypothesis that, for BC patients and their spouses, social constraints contribute to greater global and daily FCR, a cancer-specific aspect of adjustment that is among the most frequently cited concerns of patients and spouses and is predictive of other negative outcomes (e.g., Simard & Savard, 2009; Simard et al., 2013; Vickberg, 2003).....This demonstrated for t…	N/A	Hospital Anxiety and Depression Scale (Zigmond & Snaith, 1983).	N/A	N/A	N/A	N/A	N/A	N/A	N/A
70	Taylor, T. R. et al. 2012. An Exploratory Analysis of Fear of Recurrence among African-American Breast Cancer Survivors. Int.J. Behav. Med, 19:280–287.	exploratory cross-sectional study, quantitative.	This exploratory study describes the extent andnature of FOR in African-American breast cancer survivors. FOR is examined in relation to socio-demographic charac-teristics, treatment-related characteristics, psychologicaldistress, and quality of life (QOL).	Setting: Research participants were identified from the Howard University Cancer Center registry, Washington, U.S.// Sample N=15, all African-Americans. //Mean age in years 64 (SD=12.3) [range 31 to 87 years]. Single, never married=15.7%, Married=35.3%, Divorce=19.6%, Separated=5.9%, Widowed=21.6%, Has a partner, living as married=2.0%.//DCIS=27.5%, Stage 1=43.1%, Stage 2=19.6%, Stage 3=9.8%. Tim…	Data suggest that breast cancer recurrence poses significant threat to survivors and is known to generate fear and worry. Vickberg and colleagues [8] describe FOR as the fear or worry that cancer will return in the same organ or in another part of the body.	Concerns ofRecurrence Scale (CARS) (Vickberg, 2003). Based on our sample,total scale responses indicated good internal consistency(Cronbach’sα=.87 to .93).	Results indicate that FOR among African-American survivorsare associated with experiences of psychological distress as well as impaired quality of life. Findings suggest that concerns revolved mainly around health worries (e.g. concern about future treatment, emotional upset, carrying out planned activities, and loss of breast) as well as the possibility of death. Women were less concerned about …	N/A	N/A	N/A	N/A	N/A	N/A	N/A	N/A	N/A
71	Thewes B. et al. 2013. Fear of cancer recurrence in young early-stage breast cancer survivors: the role of metacognitive style and disease-related factors. Psycho-oncology, 22(9):2059-63.	cross-sectional survey, quantitative	This study aimed to explore the relationship between FCR and a maladaptive metacognitions.	Setting: Participants were recruited through seven metropolitan oncology clinics in two Australian states and two breast cancer consumer groups. Sample N=218. Mean age at diagnosis (years)= 39.3 (SD=4.6) Range: 28–45. // Married/de facto 72.9%, Never married 17.0%, Divorced/separated 10.1%// Ethnicity: Australian// Stage of disease 0 8.7%, Stage I 30.7%, Stage II 39.4%, Do not know/not sure 21.1%…	The most prevalent unmet need in cancer survivors is for help with fear of cancer recurrence (FCR), defined as ‘the fear that cancer could return or progress in the same place or inanother part of the body’ [Vickberg, 2003]. ***Psychological factors are also likely to be important contributors to the development of FCR. *** The ‘Self-Regulatory Executive Function’(SREF) model of emotional disorde…	Fear of cancer recurrence, the primary outcome, was measured using the 42-item Fear of Cancer Recurrence Inventory (FCRI) (English version). The FCRI includes seven subscales including triggers, severity, psychological distress, functional impairment, reassurance and coping strategies. Self-report// (Cronbach’s a= 0.95) and temporal stability (test–retest r= 0.89).	The results of the present study confirm our hypothesis that maladaptive metacognitive style is associated with greater FCR in young women with breast cancer. In particular, negative beliefs about the impact of worry (e.g.‘I could make myself sick with worrying’) appear to be an important correlate of high levels of FCR after cancer......Time since cancer diagnosis, non-significant in many other …	N/A	N/A	N/A	Metacognitions have been defined as ‘knowledge or cognitive processes that are involved in the appraisal, monitoring or control of thinking’, and they are postulated to guide responses to distressing cognitive or physical intrusions (pain, images, etc.). The SREF model emphasises the role of negative metacognitive beliefs about thoughts (e.g.‘worrying is harmful’) and positive beliefs about the n…	Metacognitive style was measured using theMetacognitions Questionnaire-30 (MCQ-30). The MCQ-30containsfive subscales: positive beliefs about worry (MCQ-30 Pos) (e.g.‘Worrying helps me to get things sortedout in my mind’); negative beliefs about worry focusingon its uncontrollability and danger (MCQ-30 Neg) (e.g.‘My worrying is dangerous for me’); thoughts concerningthe need for control over cogni…	Allmeasures of metacognitive style were moderately correlated with total FCRI scores (r= 0.31–0.49). All measuresof metacognitive style were highly significantly associated with FCRI scores (p<0.0001) in both unadjusted andadjusted regression models.	N/A	N/A	N/A
72	Thewe, B. et al. 2012. Fear of cancer recurrence in young women with a historyof early-stage breast cancer: A cross-sectional study of prevalence and association with health behaviours. Support Care Cancer, 20:2651–2659	cross-sectional web-based survey, quantitative	Fear of cancer recurrence (FCR) is common and associated with younger age. This study aimed to explore the prevalence and correlates of FCR amongst younger survivors of early breast cancer	Setting: Participants were recruited through seven metropolitan oncology clinics in two Australian states and two breast cancer consumer groups.// Sample N=218. Mean age at diagnosis (years)= 39.3 (SD=4.6) Range: 28–45. Marital status at diagnosis: Married/de facto 72.9%.// Ethnicity: Australian. Stage of disease 0= 8.7%, Stage I= 30.7%, Stage II= 39.4%.// Time since diagnosis (months)=50.1 (SD=3…	Fear of cancer recurrence (FCR), or the ‘Damocles Syndrome" as it is sometimes called because it hangs like a sword over the heads of cancer survivors, has been definedas“the fear that cancer could return or progress in the sameplace or in another part of the body ”[Vickberg, 2003]. High levels of FCR are often characterised by frequent rumination about cancerand potential recurrence, stress resp…	The primary study outcome was assessed using the 42-item Fear of Cancer Recurrence Inventory (FCRI) (English version). The FCRI includes seven subscales including: triggers, severity, psychological distress, functional impairment, insight, reassurance and coping strategies. (Simard, 2009).// Self-report.// High internal consistency (Cronbach’s alpha=0.95) and temporal stability (test re-test=0.89)	Younger women with a history of early breast cancer are particularly vulnerable to FCR...... FCR is not necessarily linked to greater objective risk of recurrence, and for some patients it may be chronic. ....We found evidence of higher levelsof FCR amongst women who visited their GP to discuss fears of recurrence in the past year and a marginal association between higher FCR and unscheduled visi…	Warwick HMC, Salkovskis PM (1990) Hypochondriasis. Behav Res Ther 28(2):105–117	N/A	this study found evidence that higher FCR is associated with an excess in self-administered forms of surveillance (e.g. frequent BSE and checking of other body parts for cancer) but less frequent use of health practitioner-administered forms of medical surveillance (e.g. ultrasound, mammograms, participation in other formal cancer screening programmes and clinical exams). This is consistent with …	N/A	N/A	N/A	N/A	N/A	N/A
73	Thewes, B. et al. 2016. A qualitative exploration of fear of cancer recurrence (FCR) amongst Australian and Canadian breast cancer survivors. Supportive Care in Cancer, 24(5):2269-2276.	qualitative methodology of transcendental realism. Phone interview.	This study aims to qualitatively explorethe strategies used by younger breast cancer survivors to copewith FCR and whether women with low, medium and highlevels of FCR employ different coping strategies. An additional aim was to understand the specific content of worst recurrence fears.	Setting: Participants in this study were recruited as part of two existing studies of recurrence-free women previously diagnosed with early breast cancer conducted in Australia and Canada. Sample N=20, Australian and 10 Canadian women, age range=32-45. Diagnosed with stages 0–II BC at least 1 yearprior completed telephone interviews.// 2 and 11 years post-diagnosis (mean = 5.5 years).	Fear of cancer recurrence (FCR) has been defined asBthe fearthat cancer could return or progress in the same place or in another part of the body [Vickberg, 2003). Elevated FCR is characterisedby functional impairment, psychological symptoms, poor quality-of-life and excessive efforts to monitor for potentialrecurrence and/or attempts to avoid cancer reminders. FCR has been associated with greate…	Interview guide by telephone: frequency and intensity of FCR, impact of FCR, perceived benefits of worrying about recurrence, worst fears and coping techniques. Self-report.	Unsurprisingly, fear of death and the process of dying were amongst the most feared aspects of potential cancer recurrence. Although fear of death was reported by women withall levels of FCR, when speaking about worst fears, those with lower levels of FCR commonly described more practical concerns about having to go through cancer treatment again and impact on family finances and disruption to fa…	Another area which has also received little attention is thespecific content of FCR. Studies of health anxiety have suggested that images of dying, suffering, abandonment andabandoning others are salient amongst health anxious patients and that future-oriented intrusive images maintaing health anxiety by increasing estimation of the likelihood of feared events. It is possible that specific fears …	N/A	This study found that women with high FCR might engage in time-consuming health behaviours (e.g. dietary changes, complementary therapies). Somewhat counterintuitively, these behaviours, which are intended to reduce FCR, may become burdon some and a source of anxiety themselves if they are unable to be completed as planned.	N/A	N/A	N/A	N/A	N/A	N/A
74	Thewes, B. et al. 2015. The Concerns About Recurrence Questionnaire: validation of a brief measure of fear of cancer recurrence amongst Danish and Australian breast cancer survivors. Journal of Cancer Survivorship, (1):68-79	psychometric validation study.	This manuscript describes the development and initial validation of a new measure of FCR for breast cancersurvivors, the Concerns about Recurrence Questionnaire (CARQ), and reports its initial validation in an Australianand Danish population-based sample of breast cancer survivors.	Setting: participants were recruited in metropolitan cancer centres// Sample: Australian sample (n=218) and Danish sample (n=1,885). Australian participants mean age=39.3 (SD= 4.6) years (range 28–45 years). Danish sample, mean age = 54 years (range=26–70). Australian sample: Married/de facto 72.9%. Danish sample: Married/de facto 78.2. //Cancer Stage 0-II// Australian sample: mean 4.2 (SD=2.7) y…	FCR which has been defined as ‘the fear that cancercould progress or return in another part of the body’ [Vickberg, 2003] The original CARQ consisted of five items: three were adapted from an existing measure of FCR [Easterling, D. V., & Leventhal, H. 1989] and assessedthe frequency, intrusiveness and degree of distress caused by FCR. Adapted items were made specific to breast cancer and the resp…	Concerns about Recurrence Questionnaire (CARQ). was tested in this study. Result: CARQ-4 English version is currently one of the most rigorously tested brief scales of FCR available. **Fear of Cancer Recurrence was additionally assessed using the 42-item Fear of Cancer Recurrence Inventory (FCRI) as a gold standard measure of FCR.// The three- and four-item versions of the CARQ were found to be r…	The results of the combined analyses suggest thatthe four-item English version is valid and reliable according to Classical test theory (CTT) analyses, the current benchmark for scales of FCR.	Not given	Health Anxiety was assessed using the seven-item WhitelyIndex-Short Form (WI-7) [19]. As we aimed to assess general health anxiety, items 1 and 5 were re-worded for our purpose to specify fears about other illnesses by addingthe words‘other than cancer’ (for example‘Do you often worry about the possibility that you have got a serious illness other than cancer?’)	N/A	N/A	N/A	N/A	N/A	N/A	N/A
75	Trusson, D. et al. 2016. A new normal?: Women's experiences of biographical disruption and liminality following treatment for early stage breast cancer. Social Science and Medicine, 151,:121-9	qualitative narrative approach interviews	To understand and interpret women's experiences of earlybreast cancer which often contain contradictions and in-consistencies that can be difficult to capture by quantitative means	Setting: Women who had been treated for early stage breast cancer were invited to participate in the study via a University website and local media. Sample: 24 women aged between 42 and 80 (median=51). Married n=16, Long-term heterosexual partnership n=4, Widowed n=1, Single n=3. Ethnicity:White-British.// had been treated for early-stage breast cancer in the UK between 6 months and 29 years prev…	No definition given: "Particular challenge sassociated with the period following treatment for breast cancer,including: ongoing fears of recurrence (Costanzo et al., 2007)"	Narrative interviewing.	One of the reasons why participants seemed to be in anambiguous state was that despite having completed treatment,they were aware that the cancer could potentially return. .....This indicates a change of mental state where the fear of recurrence was ever-present, even after a number of years.// These accounts suggest a constant state of hypervigilance which is particularly understandable given th…	N/A	N/A	N/A	N/A	N/A	N/A	N/A	N/A	This state of ambiguity and uncertainty has been described as liminality because women post-treatment are between states in which they can be easily classified. Although the concept of liminality has been used in previous studies of illness experiences, particularly cancer (e.g.Thompson, 2007), the current study adds a focus on breast cancer and the inclusion of 24 participants, 14 of whom were m…
76	van de Wal, M. et al. 2018. Cognitive Behavior Therapy for Fear of Cancer Recurrence: A Case Study. Journal of Clinical Psychology in Medical Settings, 25(4):390-407	case study, quantitative and qualitative	This case study describes the course and content of cognitive behavior therapy (CBT) for clinical fear of cancer recurrence (FCR) in a breast cancer survivor.	Setting/Sample: the patient was a 60 year-old Caucasian woman diagnosed with breast cancer (BCa) in the National Breast Cancer Screening Program in Netherlands. She was married and it's been over 2 years since end of treatment.	The intervention follows the theoretical formulation of FCR by Lee-Jones, Humphris, Dixon, & Hatcher (1997). Fear of cancer recurrence (FCR) is “the fear, worry or concern about cancer returning or progressing” (Lebel, Ozak-inci, et al., 2016). Some degree of FCR is considered normal and functional in cancer survivors; it prompts appropriate self-protective responses, such as staying alert for si…	1) Fear of Cancer Recurrence Inventory (FCRI): The FCRI provides information on principal characteristics of FCR. Six out of seven subscales were used: Severity 9-item, Triggers 8-item, Psychological Distress 4-item, Functional Impairment 6-item, Insight 3-items, reassurance seeking 3-items.//FCRI-S Cronbach’s alpha is 0.88 and 1-month test–retest reliability is 0.87 (Lebel, Simard et al., 2016).…	Comparison of the pretest, post-test, and follow-up scores showed that FCR severity decreased to non-clinical levels after completion of CBT. Thus, when no intervention is offered, FCR seems to be a relatively stable and persistent problem over time (Savard & Ivers, 2013; Simard et al., 2013). However, the manifestation of fear in patients with chronic diseases is varied and depends largely on th…	This conceptualization of FCR shares similarities with the Health Anxiety Model by Salkovskis and Warwick (2001). For instance, both models share the elements of fear producing stimuli and behavioral consequences of anxiety/fear. However, the FCR model is cancer specific. Criteria of anxiety disorders do not easily apply to clinical FCR in cancer survivors; only the minority of high fearful cance…	N/A	N/A	N/A	N/A	N/A	N/A	N/A	N/A
77	Vickberg, S. M. J. 2001. Fears about breast cancer recurrence: interviews with a diverse sample. Cancer Practice, 9(5):237-243	qualitative; semi-structured interview	This report describes a pilot study designed tocapture women’s diverse experiences related to the possibility of recurrence.	Setting: Potential participants were identified from patient lists of three participating physicians. Semi-structured interviews conducted in an office building on the medical center campus.// Sample N=16. mean age: 58 (SD=10.56), range: 38–74.// African American 36.5%, Latina 25%, White 37.5%. BC stage: I & II. Time since diagnosis (yr) mean= 2.45, (SD=1.27), range: 1.14–4.90.	Not given (Women’s fears about recurrence are likely to be influenced by their previous experiences with breast cancer, because expectancies regarding future events are shaped by past experiences.)// Using the terms of Lazarus and Folkman (1984) it is important to assess how a person’s appraisal of the illness influences her coping and adjustment.	semi structured interviews: women described their thoughts and feelings regarding the possibility of recurrence, the nature of their fears, the circumstances under which their fears were most salient (ie, what triggered their fears), and their efforts to cope with those fears.	Several factors were identified as possible modifiers ofwomen’s fears. Specifically, interactions with other people who had cancer appeared to influence women’s fears. Some women who reported little fear of recurrence mentioned making comparisons to others with cancer who seemed to be “worse off.” Such “downward comparisons” have been identified as adaptive in prior studies with patients with bre…	N/A	N/A	N/A	N/A	N/A	N/A	N/A	N/A	N/A
78	Vickberg, S. M. J. 2003. The concerns about recurrence scale (CARS): A systematic measure of women’s fears about the possibility of breast cancer recurrence. Annals of Behavioral Medicine, (1):16-24	Psychometric validation study. Cross-sectional.	This article describes the development and testing of theConcerns About Recurrence Scale (CARS), a new measure designed to systematically assess women’s fears about breast can-cer recurrence. The CARS assesses overall fear regarding breast cancer recurrence (addressing frequency, potential for upset, consistency, and intensity) as well as the nature of those fears (i.e., what do women fear about …	Setting: Research participants were recruited through five participating physicians at a large medical center in the U.S.// Sample: N=169, M= 59 years (SD= 11.41), range = 35 to 88 years (52% married or equivalent). 8 % African American; 74% White; 10% Hispanic; 8% Multi-ethnic or other ethnicities.// BC stage: 63% local; 37% regional. M= 3 years (SD= 1.42), range = 1 to 7 years	From 60 to 99% of women with breast cancer report that they are plagued by ongoing fears that their disease will recur. When asked toname their primary concerns, women with breast cancer often cite the possibility of recurrence as one of, or the, most common fear. Although previous research indicates that fears about recurrence are an important issue for women with breast cancer, these fears have…	The CARS has two main parts. In the first part, overall fearof recurrence is assessed with four questions addressing frequency, potential for upset, consistency, and intensity of fears. Participants rate each of these items on a 1-to-6 scale. In the second part, the nature of women’s fears about recurrence is assessed with 26 items that follow the stem phrase: “I worry that arecurrence of breast …	Findings further suggest that women’s fears of recurrence center around the possibility of death, future treatment, and threats to health more than issues related to roles, femininity, sexuality, or body image. Younger women and women who have had chemotherapy demonstrate greater fears. There is little evidence that cancer stage, time since diagnosis, or type of surgery relate to fears. Further e…	N/A	N/A	N/A	N/A	N/A	N/A	N/A	N/A	N/A
79	Waters, E. A. et al. 2013. Worry about cancer progression and low perceived social support: implications for quality of life among early-stage breast cancer patients. Annals of Behavioral Medicine, 45(1):57-68	Cross-sectional and longitudinal, quantitative.	The present study examined the cross-sectional and longitudinal interrelationships among worry about cancer progression, perceived social support, and QOL among early-stage breast cancer patients who had completed definitivesurgery and were followed for 2 years.	Setting: Siteman Cancer Center at Barnes-Jewish Hospital and Washington University School of Medicine and at Saint Louis University School of Medicine, U.S.// Sample N=480. Mean age (year) = 58.3, SD=10.6.// Non-white 18.5%, White 81.5%. 100% BC. DCIS 33.5%, Early invasive 66.5%. Stages 0–IIA.// Participants completed telephone interviews at 4–6weeks (T1), 6 months (T2), 1 year (T3), and 2 years …	Fear of cancer recurrence and/or worries about progres-sion are prevalent among breast cancer patients.....These fears are often associatedwith higher emotional distress and poorer QOL that can last for several years.....Worry about breast cancer progression has been reported as one of breast cancer patients most problematic survivorship concerns.	1 item from the Functional assessment of cancer therapy breast version: Worry about cancer progressionwas assessed with a single item from the Functional Assessment of Cancer Therapy-Breast version 4, inquiring whether, in the past 7 days, participants “worry that [my] condition will getworse.”The response options ranged from 1 (not at all) to5 (very much). // Self-report.	We observed that, 6 months following definitive surgery (i.e.,the T2 interview), approximately 30 % of early-stage breastcancer patients reported worrying at least“a little”about theirbreast cancer progressing. The fact that T2 worry and social support were not associated with 5 of the 8 subscales over time, and only 2of the 3 remaining subscales were significant at T3 (seeTable5) suggests that p…	N/A	Trait anxiety was assessed with the State-Trait Anxiety Inventory. (α=0.93).	N/A	N/A	N/A	N/A	N/A	N/A	N/A
80	Wonghongkul, T. et al. 2006. Uncertainty appraisal coping and quality of life in breast cancer survivors. Cancer nursing, 29(3):250-7	cross-sectional survey, quantitative	1. To explore the levels of uncertainty in illness, types of stressappraisal, types of coping, and levels of quality of life in breastcancer survivors. 2. To examine predictors of quality of life in breast cancersurvivors including uncertainty in illness, stress appraisal, andcoping.	Setting: Maharaj Nakorn Chiang Mai Hospital in Thailand.// Sample: N = 207 Average age (53.14 years, SD 9.78). Ethnicity: Asian (Thai) (99.3%). All Breast cancer, staging not specified.// Married (73.3%). Survival time (5.54 years, SD 3.39).	N/A	N/A	N/A	N/A	N/A	N/A	N/A	N/A	N/A	Based on Mishel’s Uncertainty in Illness Model, the perception of uncertainty in illness occurs when the personsare unable to understand the meaning of an event because ofits complexity, ambiguity, or mismatch between his or herown expectation and the realistic world. In addition, uncertainty in illness may also affect stress appraisal, whichcan in turn affect coping strategies. Consequently, the…	Mishel Uncertainty in Illness Scale: Community Form(MUIS-C)44was used to measure uncertainty in illness,which consisted of 23 items. // Self-report// Instrumentwas translated into Thai, and reliability was tested using Cronbach and found to be .83.	Mishel found that giving patients pertinent information regarding their disease could reduce uncertainty of theillness. This allowed patients to understand their situationbetter. Differences in level of uncertainty among these 3studies could be explained by the differences in survival time.The longer the survival time in breast cancer survivors, themore familiar they were with their disease and t…
81	Xu, W. et al. 2019.The role of daily couple communication in the relationship between illness representation and fear of cancer recurrence in breast cancer survivors and their spouses. Psycho-Oncology, 28(6):1301-1307	cross-sectional survey, quantitative	The current study explored the association of illness representation and fear of cancer recurrence in daily life among breast cancer survivors and their spouses, considering the role of daily couple communication.	Setting: Breast cancer survivors from hospitals in Beijing, Jiangsu, and Shan xi were invited to join the study. Sample N=54 BC survivors and their husbands.// The average ages of the breast cancer patients were M = 44.6 (SD = 8.39).// Ethnicity: Asian (Chinese).//22 patients (40.7%) were in stage I, 14 patients (25.9%) stage II, and 18 (33.3%) stage III.//The average months since DX were M = 22.…	FCR refers to the worry or fear about the recurrence or metastasis ofcancer in survivors. (Simard, 2010). Illness representation means individuals' general views and beliefs of the illness, including identity, timeline, con-sequences, causes, and cure of the disease. Some research found that the cancer survivor's illness representation as well as the partner's ill-ness representation were predict…	FCR in daily life was assessed by means of five items adapted from prior research. In the review work from Thewes et al, the worries of the future, death, recurrence of cancer, diffusion of disease, and treatment of cancer were the items widely used in prior research. Thus, we adopted those five items in the current study (ie,“I am afraid of cancer recurrence.”“I am worried about my future.”“I am…	A core factor that likely contributed to the maintenance of FCR is the subjective illness representation of the concerned individuals. Illness representation means individuals' general views and beliefs of the illness, including identity, timeline, con-sequences, causes, and cure of the disease. A cognitive‐behavioral model of FCR, proposed by Lee‐Joneset al, emphasizes that the illness represent…	N/A	N/A	N/A	N/A	N/A	N/A	N/A	N/A	N/A
82	Ziner, K. W. et al. 2012. Predicting Fear of Breast Cancer Recurrence and Self-Efficacy in Survivors by Age at Diagnosis. Oncol Nurs Forum;39(3):287-95.	cross-sectional survey, quantitative	To determine the effect that age at diagnosis has on fear of breast cancer recurrence and to identify the predictors of fear of recurrence using self-efficacy as a mediator.	Setting: two Midwestern university cancer centers and one cooperative oncology group. Sample N= 1,128 // 45% diagnosed at 45 or younger, 55% diagnosed from age 55–70.// Majority was Caucasian (92%)// Married (75%)// Stage of BC not reported.// 3- 9 years since diagnosis.	As Vickberg (2001, 2003) explored global fear of recurrence and ongoing worries, she found that survivors had concerns about health, womanhood, work, and relationship roles, as well as death. The same view was reported by other researchers (van den Beukenvan Everdingen et al., 2008). Viewing fear of recurrence as a multidimensional construct will allow clinicians and researchers to tailor fear of…	Fear of recurrence was measured using CARS (Vickberg, 2003). CARS is a two-part instrument developed for survivors assessing overall fear of recurrence (fear of recurrence index) and worries related to recurrence. Sub-scales include death worries (2 items), health worries (11 items), role worries (6 items), and womanhood worries (7 items). A fifth subscale, parenting worries (2 items), was added …	Women with more thoughts about breast cancer triggered by breast cancer reminders had higher fear of recurrence. Women diagnosed at a younger age had a significantly higher mean fear of recurrence index and higher mean worries for health, role, womanhood, death, and parenting compared to women diagnosed at an older age. Higher breast cancer survivor self-efficacy predicted lower fear of recurrenc…	N/A	The Trait Anxiety Inventory, a 20-item trait sub-scale, measures how anxious people feel in general (Spielberger, Gorsuch, Lushene, Vagg, & Jacobs, 1983) //In the current sample, Cronbach alpha reliability was 0.93.	Other antecedent variables, including perceived risk of recurrence, trait anxiety, and breast cancer reminders, predicted fear of recurrence and breast cancer survivor self-efficacy. BC survivor self-efficacy mediated the relationship between younger age at diagnosis, higher perceived risk of recurrence, higher trait anxiety, more breast cancer reminders, and higher fear of recurrence, indicating…	N/A	N/A	N/A	N/A	N/A	N/A
